# Supplementary material for: (Benzophenone imine-κN)­chlorido(hydrido­tripyrazolyl­borato)­(triphenyl­phosphine)ruthenium(II) diethyl ether solvate
Source: Acta Crystallogr Sect E Struct Rep Online. 2008 Oct 22;64(Pt 11):m1453. doi: 10.1107/S1600536808033722 (PMC2959639; doi:10.1107/S1600536808033722)
Supplement: Supplementary file 1 [file e-64-m1453-sup1.cif]

##############################################################################
###                                                                        ###
###        Electronic paper (Acta Crystallographica Section E)             ###
###                                                                        ###
##############################################################################
#                                                                            #
# This CIF contains the data in a paper accepted for publication in Acta     #
# Crystallographica Section E. It conforms to the requirements of Notes      #
# for Authors for Section E, and has been peer reviewed under the auspices   #
# of the IUCr Commission on Journals.                                        #
#                                                                            #
# Full details of the Crystallographic Information File format               #
# are given in the paper "The Crystallographic Information File (CIF):       #
# a New Standard Archive File for Crystallography" by S. R. Hall, F. H.      #
# Allen and I. D. Brown [Acta Cryst. (1991), A47, 655-685].                  #
#                                                                            #
# The current version of the core CIF dictionary is obtainable from          #
# ftp://ftp.iucr.org/pub/cif_core.dic. The current version number is 2.4.    #
#                                                                            #
# Software is freely available for graphical display of the structure(s) in  #
# this CIF.  For information consult the CIF home page http://www.iucr.org/  #
# cif/home.html                                                              #
#                                                                            #
# This file may be used for bona fide research purposes within the           #
# scientific community so long as proper attribution is given to the journal # 
# article from which it was obtained.                                        #
#                                                                            #
##############################################################################
                                             
data_I
_audit_creation_method     SHELXL97
_chemical_name_systematic
;
(Benzophenone
imine-\k<i>N</i>)chlorido(hydridotripyrazolylborato)
(triphenylphosphine)ruthenium(II) diethyl ether solvate
;
_chemical_name_common     ?
_chemical_formula_moiety     'C40 H36 B Cl N7 P Ru , C4 H10 O'
_chemical_formula_sum     'C44 H46 B Cl N7 O1 P Ru'
_chemical_formula_iupac
                      '[Ru (C9 H10 B N6) Cl (C13 H11 N) (C18 H15 P)] , C4 H10 O'
_chemical_formula_weight     867.18
_chemical_melting_point     ?
_symmetry_cell_setting     monoclinic
_symmetry_space_group_name_H-M     'P 21/c'
_symmetry_space_group_name_hall     '-P 2ybc'
loop_
    _symmetry_equiv_pos_as_xyz
    'x, y, z'
    '-x, y+1/2, -z+1/2'
    '-x, -y, -z'
    'x, -y-1/2, z-1/2'
_cell_length_a     9.37680(10)
_cell_length_b     30.1803(5)
_cell_length_c     14.9092(2)
_cell_angle_alpha     90.00
_cell_angle_beta     96.1260(10)
_cell_angle_gamma     90.00
_cell_volume     4195.13(10)
_cell_formula_units_Z     4
_cell_measurement_reflns_used     61738
_cell_measurement_theta_min     1
_cell_measurement_theta_max     27.5
_cell_measurement_temperature     295(2)
_exptl_crystal_description     plate
_exptl_crystal_colour     yellow
_exptl_crystal_size_max     0.20
_exptl_crystal_size_mid     0.15
_exptl_crystal_size_min     0.10
_exptl_crystal_density_diffrn     1.373
_exptl_crystal_density_meas     ?
_exptl_crystal_density_method     'not measured'
_exptl_crystal_F_000     1792
_exptl_absorpt_coefficient_mu     0.519
_exptl_absorpt_correction_type     multi-scan
_exptl_absorpt_process_details     '(SORTAV; Blessing, 1995)'
_exptl_absorpt_correction_T_min     0.915
_exptl_absorpt_correction_T_max     0.952
_exptl_special_details
;
;
_diffrn_ambient_temperature     295(2)
_diffrn_radiation_type     MoK\a
_diffrn_radiation_wavelength     0.71073
_diffrn_radiation_source     'fine-focus sealed tube'
_diffrn_radiation_monochromator     graphite
_diffrn_measurement_device_type     'Nonius KappaCCD'
_diffrn_measurement_method     '\f and \w'
_diffrn_detector_area_resol_mean     ?
_diffrn_reflns_number     28699
_diffrn_reflns_av_R_equivalents     0.0366
_diffrn_reflns_av_sigmaI/netI     0.0375
_diffrn_reflns_theta_min     1.53
_diffrn_reflns_theta_max     27.46
_diffrn_reflns_theta_full     27.46
_diffrn_measured_fraction_theta_max     0.999
_diffrn_measured_fraction_theta_full     0.999
_diffrn_reflns_limit_h_min     -12
_diffrn_reflns_limit_h_max     12
_diffrn_reflns_limit_k_min     -38
_diffrn_reflns_limit_k_max     39
_diffrn_reflns_limit_l_min     -18
_diffrn_reflns_limit_l_max     19
_diffrn_standards_number     ?
_diffrn_standards_interval_count     ?
_diffrn_standards_interval_time     ?
_diffrn_standards_decay_%     ?
_refine_special_details
;
Refinement of <i>F</i>^2^ against ALL reflections. The weighted
<i>R</i>-factor <i>wR</i> and goodness of fit <i>S</i> are based on
<i>F</i>^2^, conventional <i>R</i>-factors <i>R</i> are based on <i>F</i>,
with <i>F</i> set to zero for negative <i>F</i>^2^. The threshold expression
of <i>F</i>^2^ > \s(<i>F</i>^2^) is used only for calculating
<i>R</i>-factors(gt) <i>etc</i>. and is not relevant to the choice of
reflections for refinement. <i>R</i>-factors based on <i>F</i>^2^ are
statistically about twice as large as those based on <i>F</i>, and
<i>R</i>-factors based on ALL data will be even larger.
;
_reflns_number_total     9587
_reflns_number_gt     7313
_reflns_threshold_expression     I>2\s(I)
_refine_ls_structure_factor_coef     Fsqd
_refine_ls_matrix_type     full
_refine_ls_R_factor_all     0.0590
_refine_ls_R_factor_gt     0.0384
_refine_ls_wR_factor_gt     0.0943
_refine_ls_wR_factor_ref     0.1052
_refine_ls_goodness_of_fit_ref     1.017
_refine_ls_restrained_S_all     1.017
_refine_ls_number_reflns     9587
_refine_ls_number_parameters     505
_refine_ls_number_restraints     0
_refine_ls_hydrogen_treatment     constr
_refine_ls_weighting_scheme     calc
_refine_ls_weighting_details
       'calc w = 1/[\s^2^(Fo^2^)+(0.0492P)^2^+2.3324P] where P=(Fo^2^+2Fc^2^)/3'
_atom_sites_solution_hydrogens     geom
_atom_sites_solution_primary     direct
_atom_sites_solution_secondary     difmap
_refine_ls_shift/su_max     0.000
_refine_ls_shift/su_mean     0.000
_refine_diff_density_max     1.599
_refine_diff_density_min     -0.462
_refine_ls_extinction_method     none
_refine_ls_extinction_coef     ?
loop_
    _atom_type_symbol
    _atom_type_description
    _atom_type_scat_dispersion_real
    _atom_type_scat_dispersion_imag
    _atom_type_scat_source
    'C' 'C' 0.0033 0.0016
                         'International Tables Vol C Tables 4.2.6.8 and 6.1.1.4'
    'H' 'H' 0.0000 0.0000
                         'International Tables Vol C Tables 4.2.6.8 and 6.1.1.4'
    'B' 'B' 0.0013 0.0007
                         'International Tables Vol C Tables 4.2.6.8 and 6.1.1.4'
    'N' 'N' 0.0061 0.0033
                         'International Tables Vol C Tables 4.2.6.8 and 6.1.1.4'
    'P' 'P' 0.1023 0.0942
                         'International Tables Vol C Tables 4.2.6.8 and 6.1.1.4'
    'Cl' 'Cl' 0.1484 0.1585
                         'International Tables Vol C Tables 4.2.6.8 and 6.1.1.4'
    'Ru' 'Ru' -1.2594 0.8363
                         'International Tables Vol C Tables 4.2.6.8 and 6.1.1.4'
    'O' 'O' 0.0106 0.0060
                         'International Tables Vol C Tables 4.2.6.8 and 6.1.1.4'
_computing_data_collection     'COLLECT (Nonius, 1999)'
_computing_cell_refinement
;
DENZO (Otwinowski & Minor, 1997) and SCALEPACK (Otwinowski & Minor,
1997)
;
_computing_data_reduction
;
DENZO (Otwinowski & Minor, 1997) and SCALEPACK (Otwinowski & Minor,
1997)
;
_computing_structure_solution     'SHELXS97 (Sheldrick, 2008)'
_computing_structure_refinement     'SHELXL97 (Sheldrick, 2008)'
_computing_molecular_graphics     'SHELXTL (Sheldrick, 2008)'
_computing_publication_material     'SHELXTL (Sheldrick, 2008)'
loop_
    _atom_site_type_symbol
    _atom_site_label
    _atom_site_fract_x
    _atom_site_fract_y
    _atom_site_fract_z
    _atom_site_U_iso_or_equiv
    _atom_site_adp_type
    _atom_site_calc_flag
    _atom_site_refinement_flags
    _atom_site_occupancy
    _atom_site_disorder_assembly
    _atom_site_disorder_group
    Ru Ru1 0.29312(2) 0.099417(7) 0.750725(14) 0.03648(7) Uani d . 1 . .
    Cl Cl1 0.44869(8) 0.14260(3) 0.66246(5) 0.05512(19) Uani d . 1 . .
    P P1 0.22862(8) 0.15893(2) 0.83575(5) 0.04520(17) Uani d . 1 . .
    N N1 0.3739(2) 0.00419(7) 0.72037(16) 0.0441(5) Uani d . 1 . .
    N N2 0.3456(2) 0.04306(8) 0.67632(14) 0.0419(5) Uani d . 1 . .
    N N3 0.2246(2) 0.01635(7) 0.84529(15) 0.0418(5) Uani d . 1 . .
    N N4 0.1670(2) 0.05607(7) 0.81661(14) 0.0378(5) Uani d . 1 . .
    N N5 0.4838(2) 0.03736(7) 0.86467(15) 0.0423(5) Uani d . 1 . .
    N N6 0.4675(2) 0.08098(7) 0.84144(15) 0.0409(5) Uani d . 1 . .
    N N7 0.1440(2) 0.11552(8) 0.64377(15) 0.0450(5) Uani d . 1 . .
    H H7A 0.1717 0.1399 0.6215 0.054 Uiso calc R 1 . .
    B B1 0.3757(3) 0.00265(10) 0.8237(2) 0.0450(7) Uani d . 1 . .
    H H1 0.4047 -0.0306 0.8498 0.054 Uiso calc R 1 . .
    C C1 0.3922(3) -0.02816(11) 0.6606(2) 0.0563(8) Uani d . 1 . .
    H H1A 0.4122 -0.0577 0.6745 0.068 Uiso calc R 1 . .
    C C2 0.3764(3) -0.01009(12) 0.5761(2) 0.0620(9) Uani d . 1 . .
    H H2A 0.3831 -0.0246 0.5217 0.074 Uiso calc R 1 . .
    C C3 0.3483(3) 0.03437(12) 0.5884(2) 0.0535(7) Uani d . 1 . .
    H H3A 0.3334 0.0552 0.5424 0.064 Uiso calc R 1 . .
    C C4 0.1277(3) -0.00731(10) 0.88551(19) 0.0498(7) Uani d . 1 . .
    H H4A 0.1419 -0.0354 0.9106 0.060 Uiso calc R 1 . .
    C C5 0.0039(3) 0.01730(10) 0.8830(2) 0.0513(7) Uani d . 1 . .
    H H5A -0.0812 0.0094 0.9057 0.062 Uiso calc R 1 . .
    C C6 0.0332(3) 0.05626(10) 0.83963(18) 0.0439(6) Uani d . 1 . .
    H H6A -0.0315 0.0794 0.8281 0.053 Uiso calc R 1 . .
    C C7 0.6081(3) 0.03204(11) 0.9177(2) 0.0525(7) Uani d . 1 . .
    H H7B 0.6429 0.0055 0.9429 0.063 Uiso calc R 1 . .
    C C8 0.6744(3) 0.07213(11) 0.9282(2) 0.0573(8) Uani d . 1 . .
    H H8A 0.7621 0.0783 0.9610 0.069 Uiso calc R 1 . .
    C C9 0.5838(3) 0.10188(10) 0.8796(2) 0.0506(7) Uani d . 1 . .
    H H9A 0.6015 0.1320 0.8744 0.061 Uiso calc R 1 . .
    C C10 0.0270(3) 0.10422(9) 0.59664(18) 0.0432(6) Uani d . 1 . .
    C C11 -0.0235(3) 0.12837(10) 0.51180(19) 0.0482(7) Uani d . 1 . .
    C C12 0.0215(4) 0.17094(12) 0.4950(2) 0.0665(9) Uani d . 1 . .
    H H12A 0.0822 0.1856 0.5386 0.080 Uiso calc R 1 . .
    C C13 -0.0224(5) 0.19198(14) 0.4145(3) 0.0849(12) Uani d . 1 . .
    H H13A 0.0098 0.2205 0.4039 0.102 Uiso calc R 1 . .
    C C14 -0.1128(5) 0.17104(17) 0.3507(3) 0.0962(14) Uani d . 1 . .
    H H14A -0.1437 0.1854 0.2970 0.115 Uiso calc R 1 . .
    C C15 -0.1579(5) 0.12930(18) 0.3653(3) 0.1075(18) Uani d . 1 . .
    H H15A -0.2178 0.1149 0.3208 0.129 Uiso calc R 1 . .
    C C16 -0.1153(4) 0.10794(14) 0.4459(2) 0.0787(12) Uani d . 1 . .
    H H16A -0.1490 0.0796 0.4558 0.094 Uiso calc R 1 . .
    C C17 -0.0629(3) 0.06701(10) 0.62470(17) 0.0429(6) Uani d . 1 . .
    C C18 -0.2001(3) 0.07601(11) 0.6479(2) 0.0524(7) Uani d . 1 . .
    H H18A -0.2359 0.1047 0.6430 0.063 Uiso calc R 1 . .
    C C19 -0.2831(3) 0.04240(13) 0.6781(2) 0.0605(8) Uani d . 1 . .
    H H19A -0.3731 0.0488 0.6957 0.073 Uiso calc R 1 . .
    C C20 -0.2333(4) -0.00019(13) 0.6822(2) 0.0670(9) Uani d . 1 . .
    H H20A -0.2892 -0.0227 0.7027 0.080 Uiso calc R 1 . .
    C C21 -0.0998(4) -0.00975(12) 0.6560(2) 0.0638(8) Uani d . 1 . .
    H H21A -0.0674 -0.0389 0.6571 0.077 Uiso calc R 1 . .
    C C22 -0.0140(3) 0.02370(10) 0.6281(2) 0.0515(7) Uani d . 1 . .
    H H22A 0.0766 0.0171 0.6117 0.062 Uiso calc R 1 . .
    C C23 0.1486(3) 0.14282(11) 0.9387(2) 0.0568(8) Uani d . 1 . .
    C C24 0.2256(4) 0.11179(12) 0.9944(2) 0.0674(9) Uani d . 1 . .
    H H24A 0.3107 0.1003 0.9773 0.081 Uiso calc R 1 . .
    C C25 0.1776(6) 0.09801(14) 1.0740(3) 0.0893(14) Uani d . 1 . .
    H H25A 0.2316 0.0781 1.1110 0.107 Uiso calc R 1 . .
    C C26 0.0504(7) 0.11364(18) 1.0985(3) 0.1055(19) Uani d . 1 . .
    H H26A 0.0169 0.1039 1.1516 0.127 Uiso calc R 1 . .
    C C27 -0.0279(5) 0.14388(18) 1.0444(3) 0.0978(16) Uani d . 1 . .
    H H27A -0.1145 0.1543 1.0612 0.117 Uiso calc R 1 . .
    C C28 0.0211(4) 0.15916(13) 0.9643(3) 0.0746(10) Uani d . 1 . .
    H H28A -0.0315 0.1800 0.9288 0.090 Uiso calc R 1 . .
    C C29 0.3590(3) 0.20070(10) 0.8864(2) 0.0547(7) Uani d . 1 . .
    C C30 0.3323(4) 0.22422(11) 0.9633(2) 0.0710(9) Uani d . 1 . .
    H H30A 0.2491 0.2187 0.9902 0.085 Uiso calc R 1 . .
    C C31 0.4288(6) 0.25585(13) 1.0002(3) 0.0899(13) Uani d . 1 . .
    H H31A 0.4091 0.2715 1.0511 0.108 Uiso calc R 1 . .
    C C32 0.5529(6) 0.26417(14) 0.9621(3) 0.0970(14) Uani d . 1 . .
    H H32A 0.6186 0.2848 0.9880 0.116 Uiso calc R 1 . .
    C C33 0.5794(4) 0.24191(13) 0.8856(3) 0.0882(13) Uani d . 1 . .
    H H33A 0.6627 0.2478 0.8590 0.106 Uiso calc R 1 . .
    C C34 0.4823(4) 0.21035(11) 0.8474(3) 0.0691(9) Uani d . 1 . .
    H H34A 0.5009 0.1957 0.7950 0.083 Uiso calc R 1 . .
    C C35 0.0942(3) 0.19466(10) 0.7724(2) 0.0546(7) Uani d . 1 . .
    C C36 0.1355(4) 0.23402(11) 0.7351(2) 0.0665(9) Uani d . 1 . .
    H H36A 0.2295 0.2440 0.7475 0.080 Uiso calc R 1 . .
    C C37 0.0374(5) 0.25872(13) 0.6794(3) 0.0859(12) Uani d . 1 . .
    H H37A 0.0662 0.2850 0.6543 0.103 Uiso calc R 1 . .
    C C38 -0.1033(5) 0.24445(14) 0.6609(3) 0.0886(13) Uani d . 1 . .
    H H38A -0.1688 0.2613 0.6241 0.106 Uiso calc R 1 . .
    C C39 -0.1453(4) 0.20575(14) 0.6968(3) 0.0815(12) Uani d . 1 . .
    H H39A -0.2397 0.1962 0.6849 0.098 Uiso calc R 1 . .
    C C40 -0.0466(4) 0.18051(12) 0.7515(2) 0.0677(9) Uani d . 1 . .
    H H40A -0.0753 0.1537 0.7743 0.081 Uiso calc R 1 . .
    O O1 0.4596(3) 0.13805(11) 0.2598(2) 0.0970(9) Uani d . 1 . .
    C C44 0.5827(5) 0.1501(2) 0.1320(3) 0.128(2) Uani d . 1 . .
    H H44A 0.5909 0.1700 0.0826 0.192 Uiso calc R 1 . .
    H H44B 0.5551 0.1213 0.1090 0.192 Uiso calc R 1 . .
    H H44C 0.6734 0.1481 0.1684 0.192 Uiso calc R 1 . .
    C C42 0.3529(6) 0.15112(18) 0.3139(3) 0.1105(16) Uani d . 1 . .
    H H42A 0.2593 0.1484 0.2799 0.133 Uiso calc R 1 . .
    H H42B 0.3671 0.1819 0.3313 0.133 Uiso calc R 1 . .
    C C43 0.4733(6) 0.16682(17) 0.1874(3) 0.1003(14) Uani d . 1 . .
    H H43A 0.5005 0.1961 0.2102 0.120 Uiso calc R 1 . .
    H H43B 0.3819 0.1693 0.1506 0.120 Uiso calc R 1 . .
    C C41 0.3591(7) 0.12344(18) 0.3947(4) 0.136(2) Uani d . 1 . .
    H H41A 0.2859 0.1326 0.4311 0.204 Uiso calc R 1 . .
    H H41B 0.4514 0.1265 0.4287 0.204 Uiso calc R 1 . .
    H H41C 0.3438 0.0930 0.3775 0.204 Uiso calc R 1 . .
loop_
    _atom_site_aniso_label
    _atom_site_aniso_U_11
    _atom_site_aniso_U_22
    _atom_site_aniso_U_33
    _atom_site_aniso_U_12
    _atom_site_aniso_U_13
    _atom_site_aniso_U_23
    Ru1 0.03305(11) 0.03839(12) 0.03758(12) -0.00223(8) 0.00183(8) 0.00409(9)
    Cl1 0.0477(4) 0.0613(4) 0.0563(4) -0.0130(3) 0.0054(3) 0.0137(4)
    P1 0.0461(4) 0.0396(4) 0.0488(4) 0.0000(3) -0.0001(3) -0.0003(3)
    N1 0.0406(11) 0.0418(12) 0.0508(13) -0.0015(9) 0.0092(10) -0.0054(10)
    N2 0.0369(11) 0.0504(13) 0.0390(12) -0.0029(9) 0.0063(9) 0.0000(10)
    N3 0.0404(11) 0.0404(12) 0.0448(12) -0.0011(9) 0.0044(9) 0.0060(10)
    N4 0.0360(11) 0.0412(12) 0.0363(11) -0.0017(9) 0.0043(9) 0.0005(9)
    N5 0.0386(11) 0.0438(12) 0.0439(12) 0.0035(9) 0.0016(9) 0.0038(10)
    N6 0.0372(11) 0.0418(12) 0.0427(12) 0.0007(9) 0.0005(9) 0.0019(10)
    N7 0.0414(12) 0.0460(12) 0.0465(13) -0.0009(10) 0.0001(10) 0.0072(11)
    B1 0.0433(16) 0.0391(16) 0.0526(19) 0.0013(13) 0.0052(14) 0.0029(14)
    C1 0.0502(16) 0.0511(17) 0.069(2) -0.0068(13) 0.0149(15) -0.0159(16)
    C2 0.0540(18) 0.078(2) 0.057(2) -0.0110(16) 0.0188(15) -0.0245(18)
    C3 0.0421(15) 0.076(2) 0.0433(16) -0.0072(14) 0.0098(12) -0.0031(15)
    C4 0.0509(16) 0.0510(16) 0.0479(16) -0.0085(13) 0.0077(13) 0.0127(13)
    C5 0.0429(15) 0.0633(19) 0.0490(16) -0.0072(13) 0.0113(12) 0.0066(14)
    C6 0.0356(13) 0.0535(16) 0.0429(15) -0.0007(12) 0.0064(11) -0.0003(13)
    C7 0.0430(15) 0.0604(19) 0.0519(17) 0.0084(13) -0.0049(12) 0.0095(14)
    C8 0.0436(15) 0.066(2) 0.0584(19) -0.0009(14) -0.0125(13) 0.0009(16)
    C9 0.0435(15) 0.0518(17) 0.0544(17) -0.0049(12) -0.0051(13) -0.0031(14)
    C10 0.0361(13) 0.0507(16) 0.0426(15) 0.0009(11) 0.0029(11) -0.0010(12)
    C11 0.0421(14) 0.0578(18) 0.0438(16) -0.0002(13) -0.0001(12) 0.0047(13)
    C12 0.077(2) 0.060(2) 0.059(2) -0.0028(17) -0.0089(17) 0.0092(16)
    C13 0.109(3) 0.066(2) 0.076(3) -0.006(2) -0.005(2) 0.027(2)
    C14 0.101(3) 0.112(4) 0.069(3) -0.015(3) -0.023(2) 0.040(3)
    C15 0.111(3) 0.130(4) 0.070(3) -0.048(3) -0.040(2) 0.038(3)
    C16 0.082(2) 0.087(3) 0.061(2) -0.030(2) -0.0195(19) 0.0201(19)
    C17 0.0364(13) 0.0546(16) 0.0371(14) -0.0053(11) 0.0009(10) 0.0007(12)
    C18 0.0389(14) 0.0646(19) 0.0532(17) 0.0003(13) 0.0030(12) -0.0012(15)
    C19 0.0405(15) 0.086(3) 0.0557(19) -0.0097(16) 0.0075(13) -0.0034(17)
    C20 0.0551(19) 0.079(2) 0.067(2) -0.0256(17) 0.0054(16) 0.0059(18)
    C21 0.0590(19) 0.0575(19) 0.074(2) -0.0086(15) 0.0038(16) 0.0031(17)
    C22 0.0406(14) 0.0577(18) 0.0564(18) -0.0026(13) 0.0055(13) -0.0014(14)
    C23 0.0644(19) 0.0540(18) 0.0530(18) -0.0114(15) 0.0114(15) -0.0116(15)
    C24 0.095(3) 0.060(2) 0.0480(18) -0.0119(18) 0.0096(17) -0.0069(16)
    C25 0.139(4) 0.080(3) 0.051(2) -0.026(3) 0.020(2) -0.0063(19)
    C26 0.157(5) 0.098(4) 0.068(3) -0.066(4) 0.045(3) -0.023(3)
    C27 0.102(3) 0.104(4) 0.097(3) -0.046(3) 0.052(3) -0.054(3)
    C28 0.077(2) 0.071(2) 0.079(2) -0.0156(19) 0.0226(19) -0.027(2)
    C29 0.0590(18) 0.0418(15) 0.0600(19) -0.0033(13) -0.0083(14) 0.0013(14)
    C30 0.089(2) 0.055(2) 0.066(2) -0.0126(18) -0.0081(18) -0.0034(17)
    C31 0.125(4) 0.065(2) 0.074(3) -0.014(2) -0.017(3) -0.016(2)
    C32 0.109(3) 0.065(3) 0.108(4) -0.030(2) -0.033(3) -0.005(3)
    C33 0.078(3) 0.061(2) 0.122(4) -0.0238(19) -0.006(2) -0.002(2)
    C34 0.068(2) 0.0486(18) 0.088(3) -0.0090(16) -0.0022(18) -0.0045(17)
    C35 0.0554(17) 0.0479(17) 0.0583(18) 0.0112(13) -0.0046(14) -0.0091(14)
    C36 0.077(2) 0.0504(18) 0.070(2) 0.0082(16) -0.0056(17) 0.0031(16)
    C37 0.112(3) 0.057(2) 0.083(3) 0.017(2) -0.014(2) 0.007(2)
    C38 0.097(3) 0.072(3) 0.090(3) 0.035(2) -0.024(2) -0.007(2)
    C39 0.063(2) 0.080(3) 0.096(3) 0.0233(19) -0.018(2) -0.018(2)
    C40 0.061(2) 0.056(2) 0.082(2) 0.0105(16) -0.0078(17) -0.0080(18)
    O1 0.105(2) 0.110(2) 0.0786(19) 0.0160(18) 0.0204(16) 0.0066(18)
    C44 0.099(4) 0.197(6) 0.090(3) 0.006(4) 0.019(3) 0.020(4)
    C42 0.131(4) 0.104(4) 0.098(4) 0.019(3) 0.020(3) -0.021(3)
    C43 0.113(4) 0.105(4) 0.081(3) -0.007(3) 0.002(3) -0.003(3)
    C41 0.210(7) 0.095(4) 0.115(4) 0.027(4) 0.075(4) 0.007(3)
_geom_special_details
;
 All s.u.'s (except the s.u. in the dihedral angle between two l.s. planes)
 are estimated using the full covariance matrix. The cell s.u.'s are taken
 into account individually in the estimation of s.u.'s in distances, angles
 and torsion angles; correlations between s.u.'s in cell parameters are only
 used when they are defined by crystal symmetry. An approximate (isotropic)
 treatment of cell s.u.'s is used for estimating s.u.'s involving l.s.
 planes.
;
loop_
    _geom_bond_atom_site_label_1
    _geom_bond_atom_site_label_2
    _geom_bond_site_symmetry_2
    _geom_bond_distance
    _geom_bond_publ_flag
    Ru1 N7 . 2.063(2) ?
    Ru1 N4 . 2.079(2) ?
    Ru1 N6 . 2.084(2) ?
    Ru1 N2 . 2.117(2) ?
    Ru1 P1 . 2.3158(8) ?
    Ru1 Cl1 . 2.4429(7) ?
    Ru1 B1 . 3.183(3) ?
    P1 C35 . 1.841(3) ?
    P1 C23 . 1.844(3) ?
    P1 C29 . 1.859(3) ?
    N1 C1 . 1.345(4) ?
    N1 N2 . 1.357(3) ?
    N1 B1 . 1.539(4) ?
    N2 C3 . 1.340(3) ?
    N3 C4 . 1.346(3) ?
    N3 N4 . 1.365(3) ?
    N3 B1 . 1.542(4) ?
    N4 C6 . 1.335(3) ?
    N5 C7 . 1.346(3) ?
    N5 N6 . 1.366(3) ?
    N5 B1 . 1.538(4) ?
    N6 C9 . 1.333(3) ?
    N7 C10 . 1.284(3) ?
    N7 H7A . 0.8600 ?
    B1 H1 . 1.1000 ?
    C1 C2 . 1.367(5) ?
    C1 H1A . 0.9300 ?
    C2 C3 . 1.384(5) ?
    C2 H2A . 0.9300 ?
    C3 H3A . 0.9300 ?
    C4 C5 . 1.375(4) ?
    C4 H4A . 0.9300 ?
    C5 C6 . 1.384(4) ?
    C5 H5A . 0.9300 ?
    C6 H6A . 0.9300 ?
    C7 C8 . 1.362(4) ?
    C7 H7B . 0.9300 ?
    C8 C9 . 1.386(4) ?
    C8 H8A . 0.9300 ?
    C9 H9A . 0.9300 ?
    C10 C17 . 1.491(4) ?
    C10 C11 . 1.493(4) ?
    C11 C16 . 1.380(4) ?
    C11 C12 . 1.383(4) ?
    C12 C13 . 1.381(5) ?
    C12 H12A . 0.9300 ?
    C13 C14 . 1.360(6) ?
    C13 H13A . 0.9300 ?
    C14 C15 . 1.354(6) ?
    C14 H14A . 0.9300 ?
    C15 C16 . 1.385(5) ?
    C15 H15A . 0.9300 ?
    C16 H16A . 0.9300 ?
    C17 C22 . 1.384(4) ?
    C17 C18 . 1.394(4) ?
    C18 C19 . 1.383(4) ?
    C18 H18A . 0.9300 ?
    C19 C20 . 1.367(5) ?
    C19 H19A . 0.9300 ?
    C20 C21 . 1.381(5) ?
    C20 H20A . 0.9300 ?
    C21 C22 . 1.382(4) ?
    C21 H21A . 0.9300 ?
    C22 H22A . 0.9300 ?
    C23 C28 . 1.384(5) ?
    C23 C24 . 1.400(5) ?
    C24 C25 . 1.378(5) ?
    C24 H24A . 0.9300 ?
    C25 C26 . 1.368(7) ?
    C25 H25A . 0.9300 ?
    C26 C27 . 1.377(7) ?
    C26 H26A . 0.9300 ?
    C27 C28 . 1.403(6) ?
    C27 H27A . 0.9300 ?
    C28 H28A . 0.9300 ?
    C29 C34 . 1.379(5) ?
    C29 C30 . 1.393(5) ?
    C30 C31 . 1.388(5) ?
    C30 H30A . 0.9300 ?
    C31 C32 . 1.372(6) ?
    C31 H31A . 0.9300 ?
    C32 C33 . 1.368(6) ?
    C32 H32A . 0.9300 ?
    C33 C34 . 1.397(5) ?
    C33 H33A . 0.9300 ?
    C34 H34A . 0.9300 ?
    C35 C36 . 1.384(5) ?
    C35 C40 . 1.390(4) ?
    C36 C37 . 1.390(5) ?
    C36 H36A . 0.9300 ?
    C37 C38 . 1.387(6) ?
    C37 H37A . 0.9300 ?
    C38 C39 . 1.360(6) ?
    C38 H38A . 0.9300 ?
    C39 C40 . 1.393(5) ?
    C39 H39A . 0.9300 ?
    C40 H40A . 0.9300 ?
    O1 C43 . 1.403(5) ?
    O1 C42 . 1.406(5) ?
    C44 C43 . 1.472(6) ?
    C44 H44A . 0.9600 ?
    C44 H44B . 0.9600 ?
    C44 H44C . 0.9600 ?
    C42 C41 . 1.462(7) ?
    C42 H42A . 0.9700 ?
    C42 H42B . 0.9700 ?
    C43 H43A . 0.9700 ?
    C43 H43B . 0.9700 ?
    C41 H41A . 0.9600 ?
    C41 H41B . 0.9600 ?
    C41 H41C . 0.9600 ?
loop_
    _geom_angle_atom_site_label_1
    _geom_angle_atom_site_label_2
    _geom_angle_atom_site_label_3
    _geom_angle_site_symmetry_1
    _geom_angle_site_symmetry_3
    _geom_angle
    _geom_angle_publ_flag
    N7 Ru1 N4 . . 98.08(8) ?
    N7 Ru1 N6 . . 169.96(9) ?
    N4 Ru1 N6 . . 88.39(8) ?
    N7 Ru1 N2 . . 87.74(9) ?
    N4 Ru1 N2 . . 85.29(8) ?
    N6 Ru1 N2 . . 85.14(8) ?
    N7 Ru1 P1 . . 92.60(7) ?
    N4 Ru1 P1 . . 91.98(6) ?
    N6 Ru1 P1 . . 94.85(6) ?
    N2 Ru1 P1 . . 177.26(6) ?
    N7 Ru1 Cl1 . . 81.51(6) ?
    N4 Ru1 Cl1 . . 173.03(6) ?
    N6 Ru1 Cl1 . . 91.13(6) ?
    N2 Ru1 Cl1 . . 87.75(6) ?
    P1 Ru1 Cl1 . . 94.99(3) ?
    N7 Ru1 B1 . . 126.89(9) ?
    N4 Ru1 B1 . . 52.49(8) ?
    N6 Ru1 B1 . . 52.24(8) ?
    N2 Ru1 B1 . . 51.71(8) ?
    P1 Ru1 B1 . . 126.35(6) ?
    Cl1 Ru1 B1 . . 122.41(6) ?
    C35 P1 C23 . . 105.29(15) ?
    C35 P1 C29 . . 101.29(14) ?
    C23 P1 C29 . . 98.59(14) ?
    C35 P1 Ru1 . . 112.22(10) ?
    C23 P1 Ru1 . . 113.85(10) ?
    C29 P1 Ru1 . . 123.32(11) ?
    C1 N1 N2 . . 109.8(2) ?
    C1 N1 B1 . . 130.7(3) ?
    N2 N1 B1 . . 119.4(2) ?
    C3 N2 N1 . . 106.3(2) ?
    C3 N2 Ru1 . . 134.4(2) ?
    N1 N2 Ru1 . . 119.04(16) ?
    C4 N3 N4 . . 110.0(2) ?
    C4 N3 B1 . . 129.0(2) ?
    N4 N3 B1 . . 120.8(2) ?
    C6 N4 N3 . . 105.9(2) ?
    C6 N4 Ru1 . . 135.73(19) ?
    N3 N4 Ru1 . . 118.33(15) ?
    C7 N5 N6 . . 109.3(2) ?
    C7 N5 B1 . . 130.1(2) ?
    N6 N5 B1 . . 120.3(2) ?
    C9 N6 N5 . . 106.5(2) ?
    C9 N6 Ru1 . . 134.4(2) ?
    N5 N6 Ru1 . . 118.73(16) ?
    C10 N7 Ru1 . . 146.0(2) ?
    C10 N7 H7A . . 107.0 ?
    Ru1 N7 H7A . . 107.0 ?
    N5 B1 N1 . . 108.3(2) ?
    N5 B1 N3 . . 108.4(2) ?
    N1 B1 N3 . . 106.8(2) ?
    N5 B1 Ru1 . . 68.71(14) ?
    N1 B1 Ru1 . . 69.76(14) ?
    N3 B1 Ru1 . . 68.29(14) ?
    N5 B1 H1 . . 110.7 ?
    N1 B1 H1 . . 111.0 ?
    N3 B1 H1 . . 111.6 ?
    Ru1 B1 H1 . . 179.2 ?
    N1 C1 C2 . . 108.2(3) ?
    N1 C1 H1A . . 125.9 ?
    C2 C1 H1A . . 125.9 ?
    C1 C2 C3 . . 105.5(3) ?
    C1 C2 H2A . . 127.2 ?
    C3 C2 H2A . . 127.2 ?
    N2 C3 C2 . . 110.1(3) ?
    N2 C3 H3A . . 125.0 ?
    C2 C3 H3A . . 125.0 ?
    N3 C4 C5 . . 108.0(3) ?
    N3 C4 H4A . . 126.0 ?
    C5 C4 H4A . . 126.0 ?
    C4 C5 C6 . . 105.2(2) ?
    C4 C5 H5A . . 127.4 ?
    C6 C5 H5A . . 127.4 ?
    N4 C6 C5 . . 110.8(2) ?
    N4 C6 H6A . . 124.6 ?
    C5 C6 H6A . . 124.6 ?
    N5 C7 C8 . . 108.5(3) ?
    N5 C7 H7B . . 125.7 ?
    C8 C7 H7B . . 125.7 ?
    C7 C8 C9 . . 105.6(3) ?
    C7 C8 H8A . . 127.2 ?
    C9 C8 H8A . . 127.2 ?
    N6 C9 C8 . . 110.1(3) ?
    N6 C9 H9A . . 124.9 ?
    C8 C9 H9A . . 124.9 ?
    N7 C10 C17 . . 121.5(2) ?
    N7 C10 C11 . . 120.6(2) ?
    C17 C10 C11 . . 117.9(2) ?
    C16 C11 C12 . . 117.7(3) ?
    C16 C11 C10 . . 120.1(3) ?
    C12 C11 C10 . . 122.1(3) ?
    C13 C12 C11 . . 121.1(3) ?
    C13 C12 H12A . . 119.5 ?
    C11 C12 H12A . . 119.5 ?
    C14 C13 C12 . . 120.0(4) ?
    C14 C13 H13A . . 120.0 ?
    C12 C13 H13A . . 120.0 ?
    C15 C14 C13 . . 120.2(4) ?
    C15 C14 H14A . . 119.9 ?
    C13 C14 H14A . . 119.9 ?
    C14 C15 C16 . . 120.4(4) ?
    C14 C15 H15A . . 119.8 ?
    C16 C15 H15A . . 119.8 ?
    C11 C16 C15 . . 120.6(4) ?
    C11 C16 H16A . . 119.7 ?
    C15 C16 H16A . . 119.7 ?
    C22 C17 C18 . . 119.0(3) ?
    C22 C17 C10 . . 121.8(2) ?
    C18 C17 C10 . . 119.2(3) ?
    C19 C18 C17 . . 120.3(3) ?
    C19 C18 H18A . . 119.9 ?
    C17 C18 H18A . . 119.9 ?
    C20 C19 C18 . . 120.2(3) ?
    C20 C19 H19A . . 119.9 ?
    C18 C19 H19A . . 119.9 ?
    C19 C20 C21 . . 120.0(3) ?
    C19 C20 H20A . . 120.0 ?
    C21 C20 H20A . . 120.0 ?
    C20 C21 C22 . . 120.4(3) ?
    C20 C21 H21A . . 119.8 ?
    C22 C21 H21A . . 119.8 ?
    C21 C22 C17 . . 120.0(3) ?
    C21 C22 H22A . . 120.0 ?
    C17 C22 H22A . . 120.0 ?
    C28 C23 C24 . . 118.7(3) ?
    C28 C23 P1 . . 125.2(3) ?
    C24 C23 P1 . . 116.1(3) ?
    C25 C24 C23 . . 121.2(4) ?
    C25 C24 H24A . . 119.4 ?
    C23 C24 H24A . . 119.4 ?
    C26 C25 C24 . . 120.0(5) ?
    C26 C25 H25A . . 120.0 ?
    C24 C25 H25A . . 120.0 ?
    C25 C26 C27 . . 119.9(4) ?
    C25 C26 H26A . . 120.1 ?
    C27 C26 H26A . . 120.1 ?
    C26 C27 C28 . . 120.9(4) ?
    C26 C27 H27A . . 119.5 ?
    C28 C27 H27A . . 119.5 ?
    C23 C28 C27 . . 119.3(4) ?
    C23 C28 H28A . . 120.4 ?
    C27 C28 H28A . . 120.4 ?
    C34 C29 C30 . . 118.1(3) ?
    C34 C29 P1 . . 121.1(3) ?
    C30 C29 P1 . . 120.8(3) ?
    C31 C30 C29 . . 120.7(4) ?
    C31 C30 H30A . . 119.7 ?
    C29 C30 H30A . . 119.7 ?
    C32 C31 C30 . . 120.5(4) ?
    C32 C31 H31A . . 119.8 ?
    C30 C31 H31A . . 119.8 ?
    C33 C32 C31 . . 119.5(4) ?
    C33 C32 H32A . . 120.2 ?
    C31 C32 H32A . . 120.2 ?
    C32 C33 C34 . . 120.4(4) ?
    C32 C33 H33A . . 119.8 ?
    C34 C33 H33A . . 119.8 ?
    C29 C34 C33 . . 120.7(4) ?
    C29 C34 H34A . . 119.6 ?
    C33 C34 H34A . . 119.6 ?
    C36 C35 C40 . . 118.2(3) ?
    C36 C35 P1 . . 120.2(2) ?
    C40 C35 P1 . . 121.1(3) ?
    C35 C36 C37 . . 120.3(4) ?
    C35 C36 H36A . . 119.9 ?
    C37 C36 H36A . . 119.9 ?
    C38 C37 C36 . . 120.5(4) ?
    C38 C37 H37A . . 119.8 ?
    C36 C37 H37A . . 119.8 ?
    C39 C38 C37 . . 119.8(4) ?
    C39 C38 H38A . . 120.1 ?
    C37 C38 H38A . . 120.1 ?
    C38 C39 C40 . . 119.9(4) ?
    C38 C39 H39A . . 120.1 ?
    C40 C39 H39A . . 120.1 ?
    C35 C40 C39 . . 121.3(4) ?
    C35 C40 H40A . . 119.4 ?
    C39 C40 H40A . . 119.4 ?
    C43 O1 C42 . . 113.4(4) ?
    C43 C44 H44A . . 109.5 ?
    C43 C44 H44B . . 109.5 ?
    H44A C44 H44B . . 109.5 ?
    C43 C44 H44C . . 109.5 ?
    H44A C44 H44C . . 109.5 ?
    H44B C44 H44C . . 109.5 ?
    O1 C42 C41 . . 110.2(4) ?
    O1 C42 H42A . . 109.6 ?
    C41 C42 H42A . . 109.6 ?
    O1 C42 H42B . . 109.6 ?
    C41 C42 H42B . . 109.6 ?
    H42A C42 H42B . . 108.1 ?
    O1 C43 C44 . . 110.3(4) ?
    O1 C43 H43A . . 109.6 ?
    C44 C43 H43A . . 109.6 ?
    O1 C43 H43B . . 109.6 ?
    C44 C43 H43B . . 109.6 ?
    H43A C43 H43B . . 108.1 ?
    C42 C41 H41A . . 109.5 ?
    C42 C41 H41B . . 109.5 ?
    H41A C41 H41B . . 109.5 ?
    C42 C41 H41C . . 109.5 ?
    H41A C41 H41C . . 109.5 ?
    H41B C41 H41C . . 109.5 ?
data_global
_journal_date_recd_electronic     2008-09-12
_journal_date_accepted     2008-10-15
_journal_name_full     'Acta Crystallographica, Section E'
_journal_year     2008
_journal_volume     64
_journal_issue     11
_journal_page_first     m1453
_journal_page_last     m1453
_journal_paper_category     QM
_journal_coeditor_code     RK2110
_publ_contact_author_name     'Yih-Hsing Lo'
_publ_contact_author_address
;
Department of Chemical Engineering
  Tatung University
  Taipei 104
  Taiwan
;
_publ_contact_author_email     yhlo@ttu.edu.tw
_publ_contact_author_fax     '886 2 2586 1939'
_publ_contact_author_phone     '886 2 2592 5252'
_publ_section_title
;\
(Benzophenone
imine-\k<i>N</i>)chlorido(hydridotripyrazolylborato)(triphenylphosphine)\
ruthenium(II) diethyl ether solvate
;
loop_
    _publ_author_name
    _publ_author_address
    'Hung-Chun Tong'
;
Department of Chemical Engineering
Tatung University
Taipei 104
Taiwan
;
    'Chih-Yung Chen Hsu'
;
Department of Chemical Engineering
Tatung University
Taipei 104
Taiwan
;
    'Yih-Hsing Lo'
;
Department of Chemical Engineering
Tatung University
Taipei 104
Taiwan
;
    'Chia-Her Lin'
;
Department of Chemistry
Chung-Yuan Christian University
Chung-Li 320
Taiwan
;
    'Yu Wang'
;
Department of Chemistry
National Taiwan University
Taipei 106
Taiwan
;
