# Supplementary material for: (Benzophenone imine-κN)­chlorido(hydrido­tripyrazolyl­borato)­(triphenyl­phosphine)ruthenium(II) diethyl ether solvate
Source: Acta Crystallogr Sect E Struct Rep Online. 2008 Oct 22;64(Pt 11):m1453. doi: 10.1107/S1600536808033722 (PMC2959639; doi:10.1107/S1600536808033722)
Supplement: Supplementary file 2 [file e-64-m1453-Isup2.hkl]

# 
# h,k,l, Fc-squared, Fo-squared, sigma(Fo-squared) and status flag 
# 
data_I
_shelx_title ' ic12995 in P2(1)/c' 
_shelx_refln_list_code          4 
_shelx_F_calc_maximum      224.34 
_exptl_crystal_F_000      1792.00 
_reflns_d_resolution_high  0.7705 
 
loop_ 
 _symmetry_equiv_pos_as_xyz 
 'x, y, z' 
 '-x, y+1/2, -z+1/2' 
 '-x, -y, -z' 
 'x, -y-1/2, z-1/2' 
 
_cell_length_a     9.3768 
_cell_length_b    30.1803 
_cell_length_c    14.9092 
_cell_angle_alpha  90.000 
_cell_angle_beta   96.126 
_cell_angle_gamma  90.000 
 
_shelx_F_squared_multiplier     1.000 
 
loop_ 
 _refln_index_h 
 _refln_index_k 
 _refln_index_l 
 _refln_F_squared_calc 
 _refln_F_squared_meas 
 _refln_F_squared_sigma 
 _refln_observed_status 
   1   0   0       86.63      251.69      5.83 o 
   2   0   0     7674.37     8727.11    124.49 o 
   3   0   0    12658.68    12417.25    174.68 o 
   4   0   0     1582.26     1529.53     32.52 o 
   5   0   0      357.04      270.18     12.16 o 
   6   0   0      675.19      630.31     19.86 o 
   7   0   0     3910.23     4102.94    133.19 o 
   8   0   0       37.87       81.46      9.99 o 
   9   0   0       18.11       -2.88     23.72 o 
  10   0   0      378.61      440.22     36.66 o 
  11   0   0        3.52        4.59     29.85 o 
  12   0   0     1069.91      924.00     82.33 o 
   2   1   0    10301.47     9964.09    104.27 o 
   3   1   0     4147.61     4682.41     49.97 o 
   4   1   0      516.34      552.75      8.79 o 
   5   1   0     1891.03     1671.64     29.29 o 
   6   1   0     3187.95     3176.49     44.45 o 
   7   1   0     1378.41     1441.32     25.69 o 
   8   1   0       24.96       27.54     12.83 o 
   9   1   0       12.86       25.21     23.08 o 
  10   1   0       40.15       79.22     28.71 o 
  11   1   0      244.97      251.83     26.47 o 
  12   1   0        7.02       20.59     52.01 o 
   1   2   0     1309.00     1501.57     21.57 o 
   2   2   0    18551.02    18601.01    212.98 o 
   3   2   0    10840.84    10708.45    117.68 o 
   4   2   0       68.27       73.78      4.43 o 
   5   2   0       17.46       65.92      4.18 o 
   6   2   0      489.48      455.54     12.62 o 
   7   2   0        8.57       -7.55     10.06 o 
   8   2   0      141.04      132.68     14.94 o 
   9   2   0      463.87      441.56     32.00 o 
  10   2   0      384.29      401.91     28.15 o 
  11   2   0       37.83       27.26     16.29 o 
  12   2   0       95.14      149.21     41.69 o 
   1   3   0    31482.92    31954.29    539.20 o 
   2   3   0     1961.33     1588.68     20.88 o 
   3   3   0     6086.25     6601.91     77.89 o 
   4   3   0     2006.17     1953.72     25.91 o 
   5   3   0     1262.02     1218.51     18.65 o 
   6   3   0     9865.07    10193.10    112.89 o 
   7   3   0     2776.97     2806.15     47.23 o 
   8   3   0     1099.44     1055.56     53.41 o 
   9   3   0      105.89      108.10     14.19 o 
  10   3   0      230.93      287.15     33.12 o 
  11   3   0      630.41      625.86     32.37 o 
  12   3   0        2.37       26.56     26.03 o 
   0   4   0    20647.33    21601.36    425.52 o 
   1   4   0      661.72      740.25     15.11 o 
   2   4   0     4783.77     4799.82     57.93 o 
   3   4   0      170.75      233.19      5.91 o 
   4   4   0    15278.67    15928.43    169.54 o 
   5   4   0     4655.47     4355.84     56.71 o 
   6   4   0       22.87       66.42     20.20 o 
   7   4   0     6274.13     6406.33    136.64 o 
   8   4   0     3618.66     3728.68     81.95 o 
   9   4   0       82.02      100.78     13.74 o 
  10   4   0      112.91      124.75     18.58 o 
  11   4   0        0.25       48.45     29.84 o 
  12   4   0      476.63      538.13     36.43 o 
   1   5   0     7028.17     7165.57    119.04 o 
   2   5   0     4712.27     5351.08     61.67 o 
   3   5   0      131.91      151.51      5.56 o 
   4   5   0     4637.62     5062.24     84.54 o 
   5   5   0     2949.32     3030.56     41.22 o 
   6   5   0      204.35      187.27      8.24 o 
   7   5   0      348.56      365.29     36.92 o 
   8   5   0       72.83      113.63     15.59 o 
   9   5   0       43.24      -19.08     12.72 o 
  10   5   0       43.19       70.69     17.18 o 
  11   5   0        0.90       -7.60     20.64 o 
  12   5   0       20.02       24.69     22.09 o 
   0   6   0     1654.89     1743.03     46.02 o 
   1   6   0     1324.15     1591.66     25.60 o 
   2   6   0    16001.02    15918.62    211.85 o 
   3   6   0      842.61      734.36     12.85 o 
   4   6   0      482.90      533.67     12.85 o 
   5   6   0    14254.57    14104.98    159.93 o 
   6   6   0      623.96      617.47     16.91 o 
   7   6   0     5026.34     5195.66     78.84 o 
   8   6   0     4256.25     4483.91    106.92 o 
   9   6   0     1714.64     1784.30     44.84 o 
  10   6   0      904.55     1027.54     36.12 o 
  11   6   0        0.41      -33.52     22.35 o 
   1   7   0    15187.44    15831.51    194.57 o 
   2   7   0     1654.86     1761.31     30.10 o 
   3   7   0     3548.98     3031.67     39.15 o 
   4   7   0    10726.11     9944.61    101.77 o 
   5   7   0      249.60      305.54      9.31 o 
   6   7   0     6645.66     6552.85    119.66 o 
   7   7   0      530.17      506.37     27.98 o 
   8   7   0     6541.17     6828.77    100.73 o 
   9   7   0      911.32      995.10     49.41 o 
  10   7   0      551.76      499.74     37.38 o 
  11   7   0     1190.21     1234.20     72.15 o 
   0   8   0    50329.02    50456.11   1206.37 o 
   1   8   0     2870.87     2606.46     40.40 o 
   2   8   0       24.25       56.94      7.62 o 
   3   8   0       28.84       23.11     12.70 o 
   4   8   0      582.05      493.18     10.71 o 
   5   8   0      230.29      249.62     11.93 o 
   6   8   0      695.65      670.95     19.00 o 
   7   8   0     2320.31     2151.90     40.60 o 
   8   8   0      183.16      201.76     10.91 o 
   9   8   0       64.92       50.17     13.82 o 
  10   8   0       45.96       90.42     55.91 o 
  11   8   0       23.37       73.79     27.47 o 
   1   9   0       53.86       50.88     11.19 o 
   2   9   0     2883.73     3092.45     47.78 o 
   3   9   0     1004.48      791.35     16.15 o 
   4   9   0     6740.23     6308.01     75.74 o 
   5   9   0      104.37       96.58      5.56 o 
   6   9   0     1343.63     1482.33     27.01 o 
   7   9   0      213.02      214.47     10.40 o 
   8   9   0     2972.01     3165.90     62.76 o 
   9   9   0      647.91      676.98     25.78 o 
  10   9   0      331.08      300.96     40.16 o 
  11   9   0      921.31      867.40     42.49 o 
   0  10   0     3273.13     2885.49     59.46 o 
   1  10   0     2322.04     2825.77     44.88 o 
   2  10   0    20290.40    20812.15    298.90 o 
   3  10   0     8925.97     8601.83    113.59 o 
   4  10   0        5.05        1.03      8.85 o 
   5  10   0     8188.73     8353.96     95.88 o 
   6  10   0       33.81       58.91      7.98 o 
   7  10   0     1994.63     2064.28     41.36 o 
   8  10   0        3.39        8.17      9.14 o 
   9  10   0     1368.72     1375.10     67.47 o 
  10  10   0     2081.22     2036.66     73.91 o 
  11  10   0       29.24       28.89     25.49 o 
   1  11   0     5039.14     5452.73     78.70 o 
   2  11   0      274.22      292.04     17.95 o 
   3  11   0     1402.14     1191.19     22.47 o 
   4  11   0    10051.11     9777.88    135.84 o 
   5  11   0      168.75      159.83     10.33 o 
   6  11   0     1482.89     1577.45     42.59 o 
   7  11   0      218.47      241.17     11.33 o 
   8  11   0        7.40       26.57     32.66 o 
   9  11   0      879.26      914.38     33.34 o 
  10  11   0      335.40      325.48     31.76 o 
  11  11   0      149.18      144.68     28.11 o 
   0  12   0     6394.83     5499.09    106.03 o 
   1  12   0      569.34      703.00     17.13 o 
   2  12   0     2248.67     2305.56     38.06 o 
   3  12   0      419.91      385.89     14.37 o 
   4  12   0      996.37      929.84     21.79 o 
   5  12   0        1.33       -5.91     15.63 o 
   6  12   0     1991.02     1939.20     28.23 o 
   7  12   0        0.27        5.07      8.34 o 
   8  12   0       77.90       94.45      8.43 o 
   9  12   0       60.59       54.62     31.89 o 
  10  12   0      276.05      293.31     77.92 o 
  11  12   0       19.08       61.10     30.53 o 
   1  13   0     8481.39     8263.91    113.92 o 
   2  13   0       13.38       18.18      8.11 o 
   3  13   0    18946.43    18006.78    275.02 o 
   4  13   0    10337.43     9975.09    143.25 o 
   5  13   0      697.70      711.78     18.21 o 
   6  13   0     1098.66     1137.73     23.50 o 
   7  13   0      159.10      173.43     22.29 o 
   8  13   0     1151.62     1309.31     29.83 o 
   9  13   0      809.67      975.58     82.49 o 
  10  13   0       36.50       57.38     26.69 o 
  11  13   0      820.86      672.85     72.73 o 
   0  14   0     4962.78     4711.53    120.09 o 
   1  14   0     1028.98     1121.76     22.64 o 
   2  14   0     2708.94     2443.04     43.41 o 
   3  14   0     7997.58     8071.84    116.01 o 
   4  14   0      798.79      922.20     23.92 o 
   5  14   0     2816.08     2847.06     66.50 o 
   6  14   0        1.59        9.07     18.54 o 
   7  14   0     2384.81     2411.87     55.31 o 
   8  14   0       97.23       80.95     18.56 o 
   9  14   0     1001.52      991.57     39.43 o 
  10  14   0     1099.48     1216.04     66.24 o 
  11  14   0        8.67       63.38     32.08 o 
   1  15   0      648.24      741.35     19.94 o 
   2  15   0      491.08      605.12     26.57 o 
   3  15   0       35.59       -2.71     18.00 o 
   4  15   0      557.27      625.06     18.63 o 
   5  15   0     2042.69     2207.95     67.13 o 
   6  15   0      514.05      523.36     21.83 o 
   7  15   0        3.89        3.24     16.61 o 
   8  15   0      474.34      479.39     23.12 o 
   9  15   0        3.31       31.76     31.14 o 
  10  15   0       17.99      -29.14     26.59 o 
  11  15   0        4.30       20.64     43.02 o 
   0  16   0     5871.26     5004.64    111.61 o 
   1  16   0     6622.42     7172.00    111.64 o 
   2  16   0     7456.59     7169.89    110.38 o 
   3  16   0     1909.43     1868.66     38.66 o 
   4  16   0     4209.33     4327.24     76.83 o 
   5  16   0     2378.59     2404.96     86.98 o 
   6  16   0        8.73       -3.09     23.79 o 
   7  16   0     1089.50     1116.53     24.36 o 
   8  16   0      210.41      263.12     19.63 o 
   9  16   0       56.93      113.78     45.56 o 
  10  16   0      736.87      726.56     50.13 o 
  11  16   0        5.13       28.71     30.12 o 
   1  17   0    15970.25    15326.74    217.89 o 
   2  17   0      361.68      270.26     16.89 o 
   3  17   0     5721.98     5703.53    104.74 o 
   4  17   0     6563.89     7110.93    114.73 o 
   5  17   0      113.03      100.82     16.00 o 
   6  17   0      230.48      250.25     15.24 o 
   7  17   0      883.37      899.60     23.73 o 
   8  17   0     1195.88     1236.39     69.59 o 
   9  17   0      179.28      199.28     53.05 o 
  10  17   0        5.08       44.47     41.63 o 
   0  18   0      236.73      332.30     20.66 o 
   1  18   0     2515.53     2603.08     48.23 o 
   2  18   0     5869.49     5787.86     92.49 o 
   3  18   0      503.90      430.70     21.68 o 
   4  18   0        1.18       21.88     14.10 o 
   5  18   0      159.66      192.52     19.40 o 
   6  18   0        8.42        8.45     15.78 o 
   7  18   0        1.27       -8.67     12.97 o 
   8  18   0      119.50      154.87     22.80 o 
   9  18   0      141.68      109.22     28.99 o 
  10  18   0       10.71       98.89     30.75 o 
   1  19   0     2401.31     2323.64     45.80 o 
   2  19   0     2243.43     2188.69     43.10 o 
   3  19   0        1.35       -3.60     13.41 o 
   4  19   0     1002.89     1065.64     29.64 o 
   5  19   0       71.20       96.71     16.93 o 
   6  19   0     2860.78     2827.76     61.58 o 
   7  19   0      732.66      738.48     26.12 o 
   8  19   0        6.62       -0.39     22.65 o 
   9  19   0      119.04      128.81     41.02 o 
  10  19   0       91.55      -16.93     37.80 o 
   0  20   0    15529.41    16765.91    342.44 o 
   1  20   0     1213.77     1309.04     31.48 o 
   2  20   0     4972.73     4773.81     82.54 o 
   3  20   0     1351.87     1337.76     28.84 o 
   4  20   0      135.15      111.43     23.79 o 
   5  20   0     2580.52     2593.60     57.50 o 
   6  20   0      210.19      268.46     18.12 o 
   7  20   0     1562.36     1575.32     46.62 o 
   8  20   0      371.65      414.49     30.25 o 
   9  20   0      272.45      264.71     56.36 o 
  10  20   0      219.89      255.12     45.78 o 
   1  21   0     5511.57     5651.63     97.20 o 
   2  21   0       39.57       46.57     15.30 o 
   3  21   0     1969.92     2023.10     48.67 o 
   4  21   0      547.41      574.02     24.40 o 
   5  21   0      516.81      529.89     22.52 o 
   6  21   0      129.96       96.28     14.01 o 
   7  21   0        1.87       39.86     20.14 o 
   8  21   0      575.10      511.44     35.27 o 
   9  21   0       75.42      110.86     34.62 o 
  10  21   0        6.94      -23.83     32.71 o 
   0  22   0       23.21       18.58     20.08 o 
   1  22   0     1782.97     1977.74     40.98 o 
   2  22   0        9.55       17.03     13.62 o 
   3  22   0      419.24      392.75     16.94 o 
   4  22   0       56.29       94.49     20.48 o 
   5  22   0     1345.00     1382.00     38.15 o 
   6  22   0      222.17      187.90     17.94 o 
   7  22   0      397.73      443.79     32.84 o 
   8  22   0      198.42      248.67     29.29 o 
   9  22   0      139.30      139.80     42.11 o 
  10  22   0       15.00       -5.70     38.44 o 
   1  23   0     5216.93     5314.46     96.49 o 
   2  23   0      606.86      514.14     20.14 o 
   3  23   0      277.86      318.88     29.12 o 
   4  23   0     1565.25     1708.40     41.65 o 
   5  23   0        2.20      -34.73     23.18 o 
   6  23   0     2439.46     2508.58     75.09 o 
   7  23   0      394.93      444.67     35.83 o 
   8  23   0     1022.65     1003.41     45.61 o 
   9  23   0      738.76      549.55     50.14 o 
   0  24   0     2198.07     2317.99     68.58 o 
   1  24   0      140.11      179.48     26.47 o 
   2  24   0      469.33      434.41     19.95 o 
   3  24   0      916.81      942.34     26.90 o 
   4  24   0      387.26      396.69     24.28 o 
   5  24   0      579.84      583.66     24.18 o 
   6  24   0       49.35       66.78     17.41 o 
   7  24   0     1860.22     1867.89     55.39 o 
   8  24   0      732.40      666.65     38.38 o 
   9  24   0      111.94      138.63     39.17 o 
   1  25   0       10.40       11.01     11.97 o 
   2  25   0      350.88      291.54     22.73 o 
   3  25   0        0.75       -0.23      9.52 o 
   4  25   0       13.16       32.34     15.34 o 
   5  25   0        8.95        5.31     23.86 o 
   6  25   0      127.94      121.52     16.90 o 
   7  25   0       41.98       21.65     18.20 o 
   8  25   0        0.57      -24.08     24.81 o 
   9  25   0       25.94        1.64     28.50 o 
   0  26   0      545.36      597.75     35.42 o 
   1  26   0        0.76       10.96     17.62 o 
   2  26   0      127.21      145.37     14.86 o 
   3  26   0      856.18      831.83     33.79 o 
   4  26   0      851.83      912.92     38.39 o 
   5  26   0      749.36      821.88     31.20 o 
   6  26   0       66.31       19.54     16.89 o 
   7  26   0     1645.48     1735.62    122.07 o 
   8  26   0      456.30      410.98     32.95 o 
   9  26   0      207.75      196.00     52.83 o 
   1  27   0      236.64      300.62     21.60 o 
   2  27   0      687.79      726.28     29.26 o 
   3  27   0      870.99      876.91     59.60 o 
   4  27   0      618.70      593.80     26.83 o 
   5  27   0       75.81      111.13     18.59 o 
   6  27   0     2496.22     2640.66    112.12 o 
   7  27   0      581.54      646.50     51.25 o 
   8  27   0      688.01      643.44     45.52 o 
   0  28   0      406.15      305.61     70.67 o 
   1  28   0      966.47      900.90     30.13 o 
   2  28   0      199.65      201.85     16.37 o 
   3  28   0       17.49       40.27     21.80 o 
   4  28   0       72.52       76.55     19.77 o 
   5  28   0      334.91      354.54     40.16 o 
   6  28   0        6.74       21.44     19.19 o 
   7  28   0       65.77       86.50     24.58 o 
   8  28   0       57.47        1.59     65.54 o 
   1  29   0     1053.13     1065.92     38.89 o 
   2  29   0       22.58       -4.89     18.77 o 
   3  29   0     1338.49     1268.02     38.89 o 
   4  29   0     1001.98      934.62     45.49 o 
   5  29   0        0.26      -26.65     17.77 o 
   6  29   0      201.60      197.79     26.48 o 
   7  29   0        1.41        1.19     47.44 o 
   8  29   0      127.31      127.18     26.90 o 
   0  30   0     2658.89     2652.29    125.38 o 
   1  30   0      371.53      360.19     22.07 o 
   2  30   0      952.56     1012.94     34.61 o 
   3  30   0     1103.83     1128.62     54.62 o 
   4  30   0       33.68       -2.48     31.06 o 
   5  30   0      830.04      866.65     45.83 o 
   6  30   0        0.22      -10.96     19.37 o 
   7  30   0      321.36      326.59     28.83 o 
   1  31   0      150.55      231.33     32.20 o 
   2  31   0      280.86      314.73     40.98 o 
   3  31   0        0.31       -0.22     29.12 o 
   4  31   0      376.18      343.01     41.49 o 
   5  31   0       20.90       31.58     23.69 o 
   6  31   0      153.85      212.64     32.58 o 
   7  31   0       20.77       12.13     23.10 o 
   0  32   0       69.28       91.17     24.91 o 
   1  32   0        1.83       18.46     14.99 o 
   2  32   0      456.17      582.85     32.38 o 
   3  32   0      474.74      473.19     28.23 o 
   4  32   0       24.88       11.21     23.77 o 
   5  32   0        7.90       34.28     34.89 o 
   6  32   0       31.67      -13.93     27.03 o 
   1  33   0     1015.09     1056.52     34.98 o 
   2  33   0      408.78      479.14     30.10 o 
   3  33   0     1116.89     1071.88     45.50 o 
   4  33   0      709.97      648.26     51.49 o 
   5  33   0       24.76      -11.74     31.34 o 
   6  33   0      130.79      119.86     26.04 o 
   0  34   0      538.69      452.87     74.73 o 
   1  34   0        3.28      -12.08     24.78 o 
   2  34   0      744.70      741.62     38.64 o 
   3  34   0      360.02      406.07     27.28 o 
   4  34   0      603.18      569.43     35.86 o 
   5  34   0      284.93      305.83     34.44 o 
   6  34   0       10.87       -6.80     25.35 o 
   1  35   0        0.05       28.22     21.92 o 
   2  35   0       41.58       68.94     35.86 o 
   3  35   0        0.01      -20.03     23.30 o 
   4  35   0       13.26       10.13     21.79 o 
   5  35   0       64.28       41.17     30.67 o 
   0  36   0      328.78      150.52     50.88 o 
   1  36   0       10.93        2.34     23.96 o 
   2  36   0      531.72      549.86     34.00 o 
   3  36   0      300.18      320.29     29.06 o 
   4  36   0      134.87       50.62     22.30 o 
   1  37   0      298.36      296.13     76.49 o 
   2  37   0       33.87       74.87     24.67 o 
   3  37   0      677.04      661.03     36.33 o 
   0  38   0       97.01      169.24     71.37 o 
   1  38   0        0.42       28.15     52.21 o 
   2  38   0       44.07       -9.90     31.29 o 
   1  39   0       86.29       64.41     40.85 o 
 -12   1   1       56.87       67.04     50.09 o 
 -11   1   1     1344.02     1338.37     50.54 o 
 -10   1   1      361.74      348.82     23.55 o 
  -9   1   1        1.18       28.66     16.06 o 
  -8   1   1      448.39      513.28     17.69 o 
  -7   1   1      704.97      728.90     32.70 o 
  -6   1   1     3994.73     4109.39     73.54 o 
  -5   1   1      373.42      507.13     18.11 o 
  -4   1   1      214.03      301.85      7.45 o 
  -3   1   1     1398.82     1883.86     23.28 o 
  -2   1   1     5980.78     7722.49     81.01 o 
   0   1   1      118.15      157.62     11.22 o 
   1   1   1    35208.91    34926.74    671.49 o 
   2   1   1    10072.49    10514.64     99.41 o 
   3   1   1     4194.63     3780.69     38.90 o 
   4   1   1     4046.41     3332.73     37.64 o 
   5   1   1        0.71       -0.64      4.36 o 
   6   1   1     3827.14     4116.82     47.11 o 
   7   1   1      458.66      517.77     12.60 o 
   8   1   1      858.06      925.87     34.86 o 
   9   1   1        7.32       -9.52     19.44 o 
  10   1   1       50.11       29.78     19.60 o 
  11   1   1      259.93      258.44     28.80 o 
  12   1   1        0.06      -25.51     37.55 o 
 -12   2   1     1000.70      989.48     61.56 o 
 -11   2   1       91.39       38.76     21.80 o 
 -10   2   1      255.34      338.06     28.50 o 
  -9   2   1       83.38      102.33     27.82 o 
  -8   2   1     1954.83     2068.09     42.18 o 
  -7   2   1     3101.69     3133.75     76.55 o 
  -6   2   1      476.01      512.51     17.98 o 
  -5   2   1     4311.25     4163.31     51.56 o 
  -4   2   1     7080.90     7052.54    111.34 o 
  -3   2   1       67.13       55.61     13.06 o 
  -2   2   1      559.37      716.15      9.77 o 
  -1   2   1     4023.78     4048.16     43.08 o 
   1   2   1     7223.29     6738.25     80.65 o 
   3   2   1    11991.68    11957.38    111.32 o 
   4   2   1     9165.42     9187.52     88.48 o 
   5   2   1     6710.56     6494.73     70.19 o 
   6   2   1      227.52      246.27     12.88 o 
   7   2   1     3929.51     3951.52     50.73 o 
   8   2   1     1002.01     1032.05     30.39 o 
   9   2   1      481.24      547.32     26.15 o 
  10   2   1      451.54      502.86     54.45 o 
  11   2   1       12.58       39.47     20.04 o 
  12   2   1      497.28      572.80     46.27 o 
 -12   3   1        6.19       32.55     32.09 o 
 -11   3   1       52.54       66.22     19.56 o 
 -10   3   1       59.96       21.14     18.68 o 
  -9   3   1      242.58      219.72     16.07 o 
  -8   3   1       10.83       14.99     16.70 o 
  -7   3   1      794.68      793.42     21.77 o 
  -6   3   1     1992.74     1964.10     32.09 o 
  -5   3   1     2677.16     2663.75     35.91 o 
  -4   3   1      161.91      225.75      7.87 o 
  -3   3   1    11824.91    12084.99    128.28 o 
  -2   3   1    20108.24    20360.22    212.04 o 
  -1   3   1    10807.99     9583.39    107.40 o 
   0   3   1      358.38      263.08      7.95 o 
   1   3   1     1026.01     1057.36     18.16 o 
   2   3   1      326.82      312.27     15.30 o 
   3   3   1      530.75      510.74     10.33 o 
   4   3   1       14.45       26.70      4.82 o 
   5   3   1     4356.72     4070.55     42.55 o 
   6   3   1     4872.70     4903.84     57.54 o 
   7   3   1      907.68      927.51     24.46 o 
   8   3   1       18.89       34.69     17.89 o 
   9   3   1      344.04      351.30     38.16 o 
  10   3   1       61.27      -12.48     18.97 o 
  11   3   1       13.42       57.51     17.59 o 
 -12   4   1      144.90      203.30     40.48 o 
 -11   4   1      126.77      137.04     38.82 o 
 -10   4   1      173.74      208.20     19.65 o 
  -9   4   1     1187.11     1197.66     66.99 o 
  -8   4   1      244.35      273.87     20.62 o 
  -7   4   1     2619.98     2622.26     74.07 o 
  -6   4   1     1634.31     1816.98     31.16 o 
  -5   4   1      230.49      170.91      8.95 o 
  -4   4   1      437.98      629.84     14.13 o 
  -3   4   1    11188.32    11231.95    134.42 o 
  -2   4   1       43.01       82.91      5.69 o 
  -1   4   1     8053.51     7381.75     89.21 o 
   0   4   1    36652.43    35405.07    594.27 o 
   1   4   1      741.16      483.71     10.52 o 
   2   4   1     6379.04     7460.19     92.64 o 
   3   4   1     7188.37     7347.78     84.76 o 
   4   4   1     6200.36     6345.41     74.74 o 
   5   4   1     8628.85     8734.71     89.64 o 
   6   4   1     2222.93     2369.50     32.17 o 
   7   4   1      902.54      922.90     17.18 o 
   8   4   1     1193.77     1202.20     69.27 o 
   9   4   1      566.16      625.37     23.09 o 
  10   4   1     1077.48     1110.36     55.10 o 
  11   4   1        3.90       49.76     31.30 o 
 -12   5   1       22.93       26.04     45.45 o 
 -11   5   1      644.92      701.81     59.11 o 
 -10   5   1      176.24      183.57     45.55 o 
  -9   5   1      736.48      792.39     49.51 o 
  -8   5   1     4853.35     4921.57     94.37 o 
  -7   5   1     1739.69     1771.25     32.40 o 
  -6   5   1    11358.68    11405.59    139.08 o 
  -5   5   1     1005.75     1081.13     17.74 o 
  -4   5   1     9211.17     9040.05    104.03 o 
  -3   5   1    15985.04    15859.54    176.24 o 
  -2   5   1      163.10      276.09      6.07 o 
  -1   5   1     6580.64     6240.56     81.07 o 
   0   5   1       23.39       40.42     10.60 o 
   1   5   1     4797.60     4516.98     68.49 o 
   2   5   1        5.24       44.44     12.47 o 
   3   5   1     7715.57     7781.61     89.68 o 
   4   5   1     9530.97     9308.38    105.78 o 
   5   5   1     2479.76     2596.15     30.79 o 
   6   5   1    14941.13    15341.23    154.20 o 
   7   5   1     2100.11     2028.05     37.35 o 
   8   5   1     3083.72     3297.15     52.00 o 
   9   5   1      965.92     1080.73     84.12 o 
  10   5   1      145.10      154.36     21.35 o 
  11   5   1      865.37      961.89     49.64 o 
 -12   6   1      327.63      340.93     44.72 o 
 -11   6   1        0.87       29.33     24.36 o 
 -10   6   1      432.56      433.75     26.66 o 
  -9   6   1      152.56      177.01     15.75 o 
  -8   6   1      952.66     1037.67     36.59 o 
  -7   6   1     1496.02     1673.36     32.99 o 
  -6   6   1      574.84      731.12     17.26 o 
  -5   6   1     4122.22     3869.11     49.89 o 
  -4   6   1     2855.53     2290.23     32.11 o 
  -3   6   1      267.16      269.15     10.66 o 
  -2   6   1       60.73       60.19     10.21 o 
  -1   6   1     1713.36     1991.42     33.56 o 
   0   6   1    12123.00    12342.99    176.00 o 
   1   6   1      354.31      619.90     13.12 o 
   2   6   1    14990.48    13784.20    182.52 o 
   3   6   1     4149.75     3953.76     52.58 o 
   4   6   1      275.52      347.65      8.51 o 
   5   6   1       17.75       13.72      5.37 o 
   6   6   1     2214.38     2504.42     40.13 o 
   7   6   1     4955.57     5364.24    111.81 o 
   8   6   1      563.94      636.82     46.41 o 
   9   6   1        5.22      -11.49     13.99 o 
  10   6   1      114.66      156.59     20.27 o 
  11   6   1       15.41       31.53     24.21 o 
 -11   7   1       13.31       84.62     28.05 o 
 -10   7   1       29.88       29.61     28.80 o 
  -9   7   1      180.39      207.46     16.32 o 
  -8   7   1      547.34      583.62     15.90 o 
  -7   7   1      346.15      335.67     18.15 o 
  -6   7   1     3454.19     3688.00     71.84 o 
  -5   7   1      215.75      241.76      9.77 o 
  -4   7   1     7920.63     7550.23     96.14 o 
  -3   7   1     1770.15     1633.99     22.63 o 
  -2   7   1     1017.94     1064.36     24.00 o 
  -1   7   1     4420.56     5075.06     72.40 o 
   0   7   1      973.07     1312.06     44.98 o 
   1   7   1    15299.22    16523.43    231.66 o 
   2   7   1      276.98      324.61     10.19 o 
   3   7   1      164.88      117.93     11.99 o 
   4   7   1     3170.22     2863.55     37.18 o 
   5   7   1      436.40      409.73     11.64 o 
   6   7   1      674.96      785.93     19.53 o 
   7   7   1      497.85      504.66     52.20 o 
   8   7   1       79.55       77.96      9.13 o 
   9   7   1       85.83       78.42     14.45 o 
  10   7   1      254.32      311.34     30.12 o 
  11   7   1      346.95      356.02     34.45 o 
 -11   8   1        6.87       37.04     25.79 o 
 -10   8   1     1071.58     1239.15     51.65 o 
  -9   8   1     2079.47     2112.09     70.76 o 
  -8   8   1     1951.55     2120.57    108.62 o 
  -7   8   1     6479.71     7012.02    168.00 o 
  -6   8   1       11.96       28.29      7.06 o 
  -5   8   1    15147.47    15135.29    196.93 o 
  -4   8   1       72.88      115.24      6.66 o 
  -3   8   1     9410.95     9229.54    115.53 o 
  -2   8   1     8973.57     8702.14    120.94 o 
  -1   8   1      967.56      940.18     18.26 o 
   0   8   1    15993.75    16340.36    215.03 o 
   1   8   1    12858.43    12991.61    186.60 o 
   2   8   1     2326.44     2026.77     34.27 o 
   3   8   1       28.37       -9.45      8.87 o 
   4   8   1      713.19      707.34     21.91 o 
   5   8   1     9666.62     9629.94    106.05 o 
   6   8   1      653.55      664.49     13.44 o 
   7   8   1     3417.63     3779.85     55.26 o 
   8   8   1      158.60      153.98     20.04 o 
   9   8   1     1575.65     1542.94     41.68 o 
  10   8   1     2290.36     2558.91     95.08 o 
  11   8   1       39.89       39.45     25.26 o 
 -11   9   1      704.44      778.97     46.78 o 
 -10   9   1      771.17      775.99     40.39 o 
  -9   9   1      464.24      443.64     47.77 o 
  -8   9   1     3161.18     3252.50    120.85 o 
  -7   9   1      347.03      399.94     29.82 o 
  -6   9   1     3467.03     3423.65     63.04 o 
  -5   9   1       76.45       82.69      9.00 o 
  -4   9   1     9977.16    10635.24    121.76 o 
  -3   9   1     4370.15     4505.72     65.61 o 
  -2   9   1     3130.04     2712.10     39.21 o 
  -1   9   1     9789.05     8906.65    131.54 o 
   0   9   1      698.00      817.43     17.58 o 
   1   9   1     4766.58     4394.72     64.10 o 
   2   9   1     9619.38     8883.52    166.67 o 
   3   9   1      281.32      331.94     14.43 o 
   4   9   1     7588.80     8161.67    130.62 o 
   5   9   1      439.10      492.95     12.50 o 
   6   9   1     4419.85     4345.95     82.41 o 
   7   9   1      123.76      136.50     17.11 o 
   8   9   1      978.05     1008.81     24.15 o 
   9   9   1      429.95      459.39     21.87 o 
  10   9   1      544.58      564.77     34.17 o 
  11   9   1     1146.27     1055.65     52.22 o 
 -11  10   1       88.63       59.74     25.75 o 
 -10  10   1        0.60       13.10     27.37 o 
  -9  10   1       77.91       54.07     14.24 o 
  -8  10   1      646.58      692.37     39.73 o 
  -7  10   1      525.05      545.19     13.85 o 
  -6  10   1      447.69      433.84     13.41 o 
  -5  10   1       53.71       52.48      4.74 o 
  -4  10   1      242.12      249.64     21.09 o 
  -3  10   1     1271.76     1227.68     22.44 o 
  -2  10   1       71.71       42.59     15.45 o 
  -1  10   1     1490.25     1319.21     24.82 o 
   0  10   1       12.21       24.10      7.88 o 
   1  10   1      957.34     1053.03     20.47 o 
   2  10   1      144.64      164.06      9.81 o 
   3  10   1      116.50      151.01      7.01 o 
   4  10   1     1307.20     1235.07     18.79 o 
   5  10   1       13.38       10.78      6.40 o 
   6  10   1      152.98      135.41     11.47 o 
   7  10   1       99.39      130.04     10.00 o 
   8  10   1      111.02      131.08     36.14 o 
   9  10   1        7.37       19.27     32.27 o 
  10  10   1       53.11       44.20     28.03 o 
  11  10   1        1.97       37.30     29.62 o 
 -11  11   1      797.90      744.40     44.43 o 
 -10  11   1      116.50      160.20     30.01 o 
  -9  11   1     1523.52     1482.64     46.34 o 
  -8  11   1     2236.88     2334.44     65.81 o 
  -7  11   1      327.39      301.22     12.49 o 
  -6  11   1     1890.39     1957.14     56.25 o 
  -5  11   1       65.42       80.08      7.48 o 
  -4  11   1    11929.23    12580.19    171.83 o 
  -3  11   1     2289.15     2573.85     40.49 o 
  -2  11   1     4513.82     3918.10     61.60 o 
  -1  11   1    18527.36    17039.86    226.40 o 
   0  11   1      491.02      399.42     15.27 o 
   1  11   1       49.89       47.38     20.79 o 
   2  11   1     6209.09     6079.86     85.68 o 
   3  11   1     5531.33     5520.58     83.66 o 
   4  11   1     9674.30     9947.85    119.39 o 
   5  11   1        2.31       51.14     11.30 o 
   6  11   1     2760.91     2782.56     55.20 o 
   7  11   1       15.97       25.80     12.62 o 
   8  11   1      907.92      966.50     26.78 o 
   9  11   1      266.00      310.39     26.47 o 
  10  11   1      592.25      666.78     49.31 o 
  11  11   1     1328.26     1357.86     60.49 o 
 -11  12   1       24.49      -24.11     33.79 o 
 -10  12   1     1205.32     1176.76     62.40 o 
  -9  12   1     1141.34     1234.85     47.25 o 
  -8  12   1      454.51      496.28     15.56 o 
  -7  12   1     1885.02     1883.57     40.54 o 
  -6  12   1       24.53       30.89      7.43 o 
  -5  12   1     3133.88     2835.33     45.59 o 
  -4  12   1     1984.55     2050.71     36.40 o 
  -3  12   1    13503.29    13650.09    177.35 o 
  -2  12   1    10907.10    10853.92    135.94 o 
  -1  12   1      528.53      507.72     15.22 o 
   0  12   1     6149.60     6166.12     87.12 o 
   1  12   1     1175.24     1244.14     25.13 o 
   2  12   1     1203.68      741.00     17.93 o 
   3  12   1    12773.89    12174.33    165.38 o 
   4  12   1     4466.60     4526.77     73.30 o 
   5  12   1     5407.55     5342.21     61.22 o 
   6  12   1      349.15      368.45     10.90 o 
   7  12   1     2369.19     2607.86     47.47 o 
   8  12   1        7.11       15.72      8.69 o 
   9  12   1      852.71      846.36     40.83 o 
  10  12   1     1400.38     1454.92     56.52 o 
  11  12   1       11.39       46.21     33.79 o 
 -11  13   1        4.49       16.84     28.37 o 
 -10  13   1      138.97       98.94     36.41 o 
  -9  13   1       28.27       42.27     22.22 o 
  -8  13   1      296.05      301.27     22.36 o 
  -7  13   1      330.73      343.90     12.57 o 
  -6  13   1       17.20       18.52     12.62 o 
  -5  13   1      560.00      581.00     30.32 o 
  -4  13   1     3150.00     3153.18     54.24 o 
  -3  13   1      637.92      769.14     23.49 o 
  -2  13   1        3.74        9.18     12.52 o 
  -1  13   1     4375.63     4701.84     75.42 o 
   0  13   1     2702.73     2628.01     46.24 o 
   1  13   1     1350.91     1565.72     30.04 o 
   2  13   1     1024.31     1038.00     23.37 o 
   3  13   1     2054.73     1896.29     34.44 o 
   4  13   1     2868.27     2778.20     73.09 o 
   5  13   1      437.59      393.09     19.97 o 
   6  13   1     1325.33     1336.32     21.27 o 
   7  13   1        9.55       19.72      8.43 o 
   8  13   1        7.59        1.10     14.24 o 
   9  13   1      446.35      451.63     42.08 o 
  10  13   1        4.24       -7.90     33.97 o 
  11  13   1      108.69       99.14     57.33 o 
 -11  14   1        6.31       19.47     28.20 o 
 -10  14   1      501.82      611.34     40.39 o 
  -9  14   1       41.38       52.01     24.70 o 
  -8  14   1      773.43      774.92     42.28 o 
  -7  14   1      611.14      724.68     27.52 o 
  -6  14   1      214.56      243.13      9.86 o 
  -5  14   1       80.25       58.21     15.94 o 
  -4  14   1     2783.21     2692.18     47.74 o 
  -3  14   1      129.17      124.56     15.63 o 
  -2  14   1     7976.30     7825.13    110.01 o 
  -1  14   1       27.08       95.43     23.37 o 
   0  14   1     4627.26     4889.60    109.88 o 
   1  14   1     1501.83     1723.80     31.32 o 
   2  14   1     3377.26     3025.01     52.84 o 
   3  14   1     5081.01     5231.78     83.00 o 
   4  14   1     6689.57     6768.24     97.19 o 
   5  14   1      322.83      296.42     15.71 o 
   6  14   1      135.49      174.51     18.00 o 
   7  14   1     1150.09     1236.39     24.65 o 
   8  14   1      111.33       96.25     18.10 o 
   9  14   1        0.43        4.43     29.65 o 
  10  14   1      384.01      420.88     40.98 o 
  11  14   1       22.16        6.46     35.46 o 
 -11  15   1      552.14      529.66     46.76 o 
 -10  15   1       11.48       29.78     35.11 o 
  -9  15   1      773.45      899.01     91.42 o 
  -8  15   1      922.34      988.65     39.37 o 
  -7  15   1      328.40      372.22     20.17 o 
  -6  15   1     1316.62     1427.52     28.65 o 
  -5  15   1       11.30       10.20     14.30 o 
  -4  15   1     2597.94     2373.06     43.72 o 
  -3  15   1     6919.54     6499.13    101.46 o 
  -2  15   1      400.18      298.72     15.10 o 
  -1  15   1    14163.16    13989.06    241.62 o 
   0  15   1      563.57      583.95     17.34 o 
   1  15   1     9458.93     9161.85    126.62 o 
   2  15   1      891.42      784.60     25.50 o 
   3  15   1    15647.10    15912.71    209.38 o 
   4  15   1     9210.31     8944.77    128.01 o 
   5  15   1     1039.36      982.62     26.15 o 
   6  15   1     5007.73     5310.80    104.85 o 
   7  15   1       16.40       15.29     12.68 o 
   8  15   1      318.37      339.69     27.69 o 
   9  15   1      899.05      977.37     71.71 o 
  10  15   1        0.25      -13.29     32.16 o 
  11  15   1      307.72      259.15     38.75 o 
 -11  16   1       47.48      102.81     36.41 o 
 -10  16   1      275.75      297.77     43.95 o 
  -9  16   1      888.58      826.64     66.26 o 
  -8  16   1      230.76      220.16     23.56 o 
  -7  16   1      884.81      792.44     29.67 o 
  -6  16   1      404.46      402.48     17.38 o 
  -5  16   1      444.14      551.42     25.47 o 
  -4  16   1        6.77       17.16     15.65 o 
  -3  16   1     2108.30     1920.36     50.07 o 
  -2  16   1     3975.88     3826.81     61.13 o 
  -1  16   1       28.34       70.15     15.38 o 
   0  16   1     1402.39     1111.94     24.57 o 
   1  16   1        0.15       56.60     15.33 o 
   2  16   1     6763.66     7122.63    104.41 o 
   3  16   1     2627.25     2758.21     68.25 o 
   4  16   1        1.20      -19.85     13.23 o 
   5  16   1     2636.88     2646.20     69.61 o 
   6  16   1      784.07      804.94     22.13 o 
   7  16   1      755.18      712.84     19.43 o 
   8  16   1       20.00       39.76     15.49 o 
   9  16   1      366.37      417.41     41.25 o 
  10  16   1      223.12      138.30     37.58 o 
 -10  17   1        5.33       47.23     32.33 o 
  -9  17   1      114.55       80.90     23.60 o 
  -8  17   1      409.20      410.50     36.39 o 
  -7  17   1      297.06      319.03     11.25 o 
  -6  17   1      805.35      793.40     31.77 o 
  -5  17   1     3084.16     3014.63     60.21 o 
  -4  17   1      387.81      407.36     22.58 o 
  -3  17   1       19.09       -1.42     17.85 o 
  -2  17   1     3299.18     3356.28     58.90 o 
  -1  17   1      506.40      395.43     18.66 o 
   0  17   1     1071.65     1169.66     25.53 o 
   1  17   1     1133.53      992.60     24.74 o 
   2  17   1     1240.23     1242.17     37.90 o 
   3  17   1      400.50      534.88     21.43 o 
   4  17   1      283.54      304.93     15.54 o 
   5  17   1     2258.38     2284.17     49.05 o 
   6  17   1      536.54      554.19     18.28 o 
   7  17   1      121.05      112.28     10.54 o 
   8  17   1        3.60      -20.36     13.57 o 
   9  17   1      301.19      299.14     29.76 o 
  10  17   1        0.56       -6.25     27.91 o 
 -10  18   1      399.44      364.25     65.37 o 
  -9  18   1      189.94      152.26     32.35 o 
  -8  18   1      585.05      592.35     25.38 o 
  -7  18   1     1200.46     1199.07     31.34 o 
  -6  18   1      170.64      137.80     29.02 o 
  -5  18   1     5325.33     5507.56     96.89 o 
  -4  18   1     1194.78     1264.68     31.78 o 
  -3  18   1      798.31      726.08     23.59 o 
  -2  18   1     3380.01     3214.32     57.44 o 
  -1  18   1     1978.54     2016.32     36.33 o 
   0  18   1    13165.64    12673.49    169.91 o 
   1  18   1     3936.84     3672.26     58.07 o 
   2  18   1     6663.45     6745.63     98.94 o 
   3  18   1     3633.37     3822.15     66.30 o 
   4  18   1     1602.15     1538.14     35.21 o 
   5  18   1     2801.96     2989.77     59.43 o 
   6  18   1      183.50      181.14     14.86 o 
   7  18   1     2408.44     2325.65     55.81 o 
   8  18   1      135.96      135.95     18.35 o 
   9  18   1      183.59      128.22     28.16 o 
  10  18   1      478.56      497.87     43.97 o 
 -10  19   1        1.50       12.18     40.83 o 
  -9  19   1      241.33      305.96     39.44 o 
  -8  19   1      737.98      790.71     51.16 o 
  -7  19   1      176.02      158.36     12.35 o 
  -6  19   1       34.54       30.25     12.61 o 
  -5  19   1        0.34        5.29     14.19 o 
  -4  19   1     1543.80     1532.57     37.06 o 
  -3  19   1     1159.89     1068.94     26.69 o 
  -2  19   1     1066.12     1224.45     29.07 o 
  -1  19   1     6746.91     6865.78    103.40 o 
   0  19   1     1968.35     2340.56     47.34 o 
   1  19   1     8635.46     8949.84    125.80 o 
   2  19   1      642.36      711.74     33.07 o 
   3  19   1     2623.77     2492.02     43.35 o 
   4  19   1     3999.60     3930.24     74.86 o 
   5  19   1      944.74     1008.50     29.20 o 
   6  19   1      121.60      170.40     26.11 o 
   7  19   1       41.58       32.04     13.08 o 
   8  19   1      761.44      796.39     52.69 o 
   9  19   1      108.50       88.41     32.25 o 
  10  19   1       17.21       72.85     42.04 o 
 -10  20   1        0.05      -23.26     37.05 o 
  -9  20   1        0.80      -33.93     31.11 o 
  -8  20   1        1.16       13.52     18.75 o 
  -7  20   1      164.66      187.43     26.93 o 
  -6  20   1      178.10      160.32     14.10 o 
  -5  20   1     2296.32     2346.14     49.95 o 
  -4  20   1      194.86      136.87     15.41 o 
  -3  20   1        0.35       10.25     18.00 o 
  -2  20   1     1599.45     1753.18     40.09 o 
  -1  20   1     3114.61     3361.48     61.69 o 
   0  20   1        1.33       46.30     18.13 o 
   1  20   1       42.68       47.53     14.19 o 
   2  20   1       15.09        0.37     11.75 o 
   3  20   1       18.42       15.13      7.87 o 
   4  20   1      888.55      866.81     27.06 o 
   5  20   1      446.58      426.64     20.88 o 
   6  20   1      337.84      370.40     19.80 o 
   7  20   1        9.90       26.18     14.66 o 
   8  20   1      290.48      286.32     33.70 o 
   9  20   1       10.87       -6.62     50.65 o 
  10  20   1       21.60       26.83     97.51 o 
 -10  21   1      224.26      166.26     40.03 o 
  -9  21   1       29.98      100.93     32.71 o 
  -8  21   1      347.96      379.56     49.78 o 
  -7  21   1      453.86      448.19     30.19 o 
  -6  21   1     2351.13     2443.46     77.71 o 
  -5  21   1        0.25       -2.62     13.50 o 
  -4  21   1     4999.81     5299.46    100.97 o 
  -3  21   1       34.07       39.26     21.38 o 
  -2  21   1     1927.75     2092.52     42.61 o 
  -1  21   1      938.46     1033.33     27.47 o 
   0  21   1      101.69       76.49     14.96 o 
   1  21   1     8434.38     8608.52    140.26 o 
   2  21   1     1686.18     1572.34     35.33 o 
   3  21   1       49.00       11.37     17.98 o 
   4  21   1      781.39      797.02     28.84 o 
   5  21   1       18.76       38.10     14.78 o 
   6  21   1     1326.49     1405.06     59.52 o 
   7  21   1      942.49      960.04     35.39 o 
   8  21   1      726.43      759.02     88.62 o 
   9  21   1      840.23      838.51    144.46 o 
  10  21   1       97.64      109.32     76.58 o 
 -10  22   1      176.38      147.62     37.09 o 
  -9  22   1      195.28      161.28     38.44 o 
  -8  22   1      390.92      357.11     27.15 o 
  -7  22   1     1726.59     1903.84     60.11 o 
  -6  22   1       13.44        5.57     18.23 o 
  -5  22   1     1986.50     2223.67     91.18 o 
  -4  22   1      788.39      950.14     28.56 o 
  -3  22   1      795.66      804.74     51.06 o 
  -2  22   1     2073.50     2187.52     45.58 o 
  -1  22   1       14.04       13.01     13.95 o 
   0  22   1     7011.02     7354.55    120.40 o 
   1  22   1      453.40      485.67     33.99 o 
   2  22   1     3325.84     3546.46     71.58 o 
   3  22   1     2450.24     2541.89     51.56 o 
   4  22   1        1.65        6.88     14.89 o 
   5  22   1      170.42      223.37     19.37 o 
   6  22   1      384.26      332.89     28.71 o 
   7  22   1     2595.60     2483.14     70.75 o 
   8  22   1      419.89      391.20     29.53 o 
   9  22   1      266.78      322.59     43.18 o 
  -9  23   1       89.29      123.17     45.79 o 
  -8  23   1       60.22       28.31     39.09 o 
  -7  23   1        6.34       25.01     20.20 o 
  -6  23   1       59.80       55.51     18.34 o 
  -5  23   1       66.57       56.29     18.66 o 
  -4  23   1       50.69       49.49     24.73 o 
  -3  23   1     1358.89     1431.65     28.22 o 
  -2  23   1      896.22      951.50     30.73 o 
  -1  23   1      250.07      213.95     16.75 o 
   0  23   1      124.30      212.99     34.81 o 
   1  23   1     1377.05     1430.48     35.31 o 
   2  23   1       31.18       54.74     13.78 o 
   3  23   1      218.68      219.06     13.15 o 
   4  23   1       82.07       38.38     15.78 o 
   5  23   1      671.98      708.04     27.42 o 
   6  23   1      101.72       79.59     21.01 o 
   7  23   1      112.77      119.01     21.33 o 
   8  23   1       83.56      109.35     26.47 o 
   9  23   1        3.58      -27.63     30.75 o 
  -9  24   1      390.83      396.02     67.22 o 
  -8  24   1       89.50       90.44     25.86 o 
  -7  24   1      770.35      810.97     37.43 o 
  -6  24   1       79.81       74.21     15.47 o 
  -5  24   1     1874.17     2087.37     51.05 o 
  -4  24   1      420.91      453.92     25.86 o 
  -3  24   1     2260.73     2407.12     49.85 o 
  -2  24   1      637.61      648.27     33.99 o 
  -1  24   1      492.71      465.46     36.97 o 
   0  24   1      446.65      391.56     34.80 o 
   1  24   1      227.98      220.55     22.69 o 
   2  24   1        0.75      -14.60     18.68 o 
   3  24   1     2119.59     2357.78     52.33 o 
   4  24   1      250.40      260.96     18.41 o 
   5  24   1       29.01        6.28     15.07 o 
   6  24   1       69.02       93.28     17.24 o 
   7  24   1      612.47      650.53     56.29 o 
   8  24   1      722.99      770.22     66.65 o 
   9  24   1      228.22      210.10     63.32 o 
  -9  25   1      413.20      339.85     58.68 o 
  -8  25   1     1158.30     1119.48     89.34 o 
  -7  25   1      172.58      166.59     21.93 o 
  -6  25   1     2819.54     2954.18     93.12 o 
  -5  25   1      214.08      176.42     20.54 o 
  -4  25   1     2570.49     2664.22     84.77 o 
  -3  25   1     1219.64     1191.37     30.77 o 
  -2  25   1       83.48      105.58     16.40 o 
  -1  25   1     1203.98     1267.89     33.87 o 
   0  25   1       59.12       51.94     14.77 o 
   1  25   1     2515.17     2645.21     78.56 o 
   2  25   1     1359.18     1454.23     37.89 o 
   3  25   1     1127.81     1202.58     33.80 o 
   4  25   1      426.07      440.99     22.24 o 
   5  25   1      237.09      215.48     18.84 o 
   6  25   1     1625.15     1809.15     58.90 o 
   7  25   1      790.84      825.87     34.58 o 
   8  25   1      866.91      774.60     42.85 o 
   9  25   1      638.94      694.71     58.10 o 
  -9  26   1      151.03      161.35     60.51 o 
  -8  26   1      302.66      297.48     64.20 o 
  -7  26   1      377.31      390.20     32.18 o 
  -6  26   1       59.61       41.91     16.58 o 
  -5  26   1     1356.75     1266.53     44.57 o 
  -4  26   1      408.28      400.31     24.34 o 
  -3  26   1      316.63      333.56     20.20 o 
  -2  26   1      251.71      219.80     17.11 o 
  -1  26   1       67.74       61.47     20.17 o 
   0  26   1      457.96      437.76     20.55 o 
   1  26   1        3.71       37.35     17.98 o 
   2  26   1       53.26       34.57     30.69 o 
   3  26   1      361.12      335.76     23.04 o 
   4  26   1       41.71        6.16     24.81 o 
   5  26   1      133.83      100.44     17.13 o 
   6  26   1       21.85        3.24     15.84 o 
   7  26   1      903.01      957.69     39.47 o 
   8  26   1      320.70      259.39     28.54 o 
  -8  27   1       81.37       70.35     27.13 o 
  -7  27   1       28.85       29.23     21.14 o 
  -6  27   1        4.95       10.25     20.27 o 
  -5  27   1        5.96      -29.07     19.46 o 
  -4  27   1      300.18      283.38     21.84 o 
  -3  27   1      870.91      790.19     29.91 o 
  -2  27   1      109.78      119.24     19.86 o 
  -1  27   1      418.07      469.40     30.37 o 
   0  27   1        0.27       -3.44     17.16 o 
   1  27   1      677.20      707.54     32.40 o 
   2  27   1        2.36       17.08     19.13 o 
   3  27   1     1329.50     1328.16     37.07 o 
   4  27   1      450.68      468.90     44.96 o 
   5  27   1      120.91      133.47     19.05 o 
   6  27   1       19.86       59.73     20.91 o 
   7  27   1       19.04      -13.44     25.19 o 
   8  27   1       39.48       90.25     39.77 o 
  -8  28   1      143.30      130.56     31.46 o 
  -7  28   1      929.24      869.99     76.07 o 
  -6  28   1        1.07      -31.66     21.11 o 
  -5  28   1     2152.34     2063.30     58.96 o 
  -4  28   1      368.07      327.07     23.01 o 
  -3  28   1     1134.82     1175.34     66.71 o 
  -2  28   1      338.56      377.68     21.32 o 
  -1  28   1        4.65       25.16     14.20 o 
   0  28   1     1396.49     1557.32     56.74 o 
   1  28   1        3.18        4.15     21.09 o 
   2  28   1     1753.88     1757.43     47.74 o 
   3  28   1      575.37      584.93     31.30 o 
   4  28   1       67.63       19.70     17.34 o 
   5  28   1      738.45      683.50     30.57 o 
   6  28   1       50.39       20.31     19.24 o 
   7  28   1      920.56      921.65     43.73 o 
   8  28   1      217.66      195.84     35.72 o 
  -8  29   1      157.06      149.36     38.29 o 
  -7  29   1       39.33       39.20     38.31 o 
  -6  29   1      959.74      932.70     61.39 o 
  -5  29   1        4.41      -18.49     24.20 o 
  -4  29   1     1439.13     1555.71     47.15 o 
  -3  29   1      118.46      173.92     20.46 o 
  -2  29   1     1185.76     1141.04     36.81 o 
  -1  29   1      560.79      585.74     32.13 o 
   0  29   1      146.71      205.08     27.08 o 
   1  29   1       41.55       69.31     14.44 o 
   2  29   1     1004.69      973.71     43.26 o 
   3  29   1      117.54      135.69     35.42 o 
   4  29   1      236.14      272.18     23.65 o 
   5  29   1       45.61       33.01     17.10 o 
   6  29   1      599.17      612.77     34.27 o 
   7  29   1      160.92      140.87     29.81 o 
   8  29   1      253.87      215.54     31.02 o 
  -7  30   1       18.91       25.47     26.68 o 
  -6  30   1        2.58      -16.89     23.89 o 
  -5  30   1       60.99       35.45     18.22 o 
  -4  30   1       68.16       29.99     19.81 o 
  -3  30   1       48.68       57.65     18.85 o 
  -2  30   1      353.50      362.86     24.71 o 
  -1  30   1     1188.63     1193.21     38.51 o 
   0  30   1        3.19        4.18     15.82 o 
   1  30   1      219.11      218.71     23.43 o 
   2  30   1      175.84      183.74     17.92 o 
   3  30   1        0.59      -29.66     21.69 o 
   4  30   1       58.41       75.15     20.93 o 
   5  30   1       50.60       66.08     18.81 o 
   6  30   1       70.57       20.17     48.21 o 
   7  30   1       49.26       43.08     24.39 o 
  -7  31   1        6.85      -14.09     34.68 o 
  -6  31   1       70.46       88.41     35.46 o 
  -5  31   1        5.04      -48.84     32.56 o 
  -4  31   1     1743.88     1727.44     49.49 o 
  -3  31   1      375.26      407.71     25.43 o 
  -2  31   1       30.66       35.58     19.36 o 
  -1  31   1     2271.24     2325.40     64.50 o 
   0  31   1       36.77       38.65     14.95 o 
   1  31   1      867.55      890.90     39.70 o 
   2  31   1      339.58      273.27     24.88 o 
   3  31   1      746.58      760.42     36.00 o 
   4  31   1      746.42      853.75     34.38 o 
   5  31   1       11.44       19.01     19.81 o 
   6  31   1      246.45      275.45     56.83 o 
   7  31   1        0.62        4.48     77.64 o 
  -7  32   1       49.90       45.09     32.63 o 
  -6  32   1        4.64       38.46     26.53 o 
  -5  32   1      362.40      367.02     32.59 o 
  -4  32   1      161.94      134.24     20.50 o 
  -3  32   1      922.20      979.78     33.94 o 
  -2  32   1     1485.01     1452.77     75.41 o 
  -1  32   1      165.23      199.11     20.91 o 
   0  32   1     1086.05     1152.83     35.32 o 
   1  32   1      301.90      382.37     24.76 o 
   2  32   1      986.05     1005.66     37.82 o 
   3  32   1     1232.71     1166.67     86.12 o 
   4  32   1      254.90      222.02     22.81 o 
   5  32   1      635.42      638.98     35.74 o 
   6  32   1       13.48       52.57     78.05 o 
  -6  33   1       16.02       39.57     25.97 o 
  -5  33   1       55.21        0.09     26.68 o 
  -4  33   1      141.51       91.77     23.04 o 
  -3  33   1       30.16       41.47     18.19 o 
  -2  33   1       70.72       68.11     24.17 o 
  -1  33   1      132.30      135.84     16.77 o 
   0  33   1        0.40        0.35     18.46 o 
   1  33   1       16.94       17.93     17.25 o 
   2  33   1       24.85       79.03     22.97 o 
   3  33   1        3.41      -10.21     20.49 o 
   4  33   1       40.93       26.96     25.43 o 
   5  33   1       49.27       35.33     25.54 o 
   6  33   1       27.53       33.93     27.12 o 
  -6  34   1        5.37       -7.84     36.78 o 
  -5  34   1       51.62       58.29     23.25 o 
  -4  34   1       80.24       56.64     25.34 o 
  -3  34   1      284.03      259.91     46.81 o 
  -2  34   1      357.86      367.27     28.36 o 
  -1  34   1      230.49      199.23     20.47 o 
   0  34   1      341.67      327.26     38.99 o 
   1  34   1       33.28       48.04     29.53 o 
   2  34   1      570.34      571.93     46.79 o 
   3  34   1      389.87      355.85     55.10 o 
   4  34   1       92.74       87.24     25.11 o 
   5  34   1      507.89      556.67     41.38 o 
  -5  35   1       56.23       47.92     29.99 o 
  -4  35   1      238.61      185.88     29.69 o 
  -3  35   1      978.81      911.62     38.83 o 
  -2  35   1       93.13       74.98     25.53 o 
  -1  35   1      706.39      737.65     35.82 o 
   0  35   1       11.50       16.01     23.82 o 
   1  35   1      431.58      494.11     42.56 o 
   2  35   1      136.32      141.74     28.83 o 
   3  35   1     1723.41     1759.17    103.93 o 
   4  35   1      820.82      846.86     57.45 o 
   5  35   1      124.85      191.28     51.66 o 
  -4  36   1      177.54      169.48     25.82 o 
  -3  36   1        9.59       31.92     22.79 o 
  -2  36   1      133.40      149.54     53.24 o 
  -1  36   1       61.61       62.40     27.89 o 
   0  36   1      246.75      242.84     42.04 o 
   1  36   1        7.30        0.42     29.12 o 
   2  36   1      541.43      593.34     40.21 o 
   3  36   1       60.01       52.90     31.71 o 
   4  36   1      289.34      235.40     27.40 o 
  -3  37   1       42.10       27.72     19.97 o 
  -2  37   1       71.28       69.85     26.95 o 
  -1  37   1       29.94       49.63     29.33 o 
   0  37   1       10.89        8.49     49.89 o 
   1  37   1       26.51       61.13     26.31 o 
   2  37   1       38.64       96.85     27.95 o 
   3  37   1       15.93        8.63     23.48 o 
  -2  38   1      345.72      305.82     43.64 o 
  -1  38   1        0.17      -51.81     38.47 o 
   0  38   1      425.58      395.59     59.20 o 
   1  38   1        0.49      -32.05     50.59 o 
   2  38   1      324.04      279.09     42.13 o 
  -1  39   1      312.85      332.80     59.71 o 
   0  39   1        4.66      -13.95     32.52 o 
 -12   0   2     1524.70     1413.45    105.30 o 
 -11   0   2      405.25      381.98     34.34 o 
 -10   0   2      712.81      758.93     46.29 o 
  -9   0   2      444.10      500.06     42.75 o 
  -8   0   2     2665.53     2830.02    339.83 o 
  -7   0   2     1556.09     1737.01     91.26 o 
  -6   0   2        6.64        7.77      9.34 o 
  -5   0   2     8274.98     8114.60    136.25 o 
  -4   0   2     3452.25     3087.21     43.87 o 
  -3   0   2    18954.94    18910.42    246.35 o 
  -2   0   2     2501.93     2386.09     75.52 o 
  -1   0   2     1271.27     1283.89     18.93 o 
   1   0   2    34170.86    36213.86    491.68 o 
   3   0   2    10752.41    10397.71    132.44 o 
   4   0   2     1081.41     1212.58     24.31 o 
   5   0   2    23745.63    26236.68    464.84 o 
   6   0   2     1547.43     1658.15     34.28 o 
   7   0   2     3016.32     3075.49     51.40 o 
   8   0   2       82.68       89.71     12.69 o 
   9   0   2     1518.65     1636.94     66.51 o 
  10   0   2      741.41      657.21     53.71 o 
  11   0   2        9.11       10.60     29.32 o 
 -12   1   2       37.80       95.76     70.84 o 
 -11   1   2      746.68      757.18     36.68 o 
 -10   1   2      239.41      311.24     21.33 o 
  -9   1   2      302.82      302.66     26.54 o 
  -8   1   2       46.23       60.55      9.59 o 
  -7   1   2     1501.41     1560.72     31.39 o 
  -6   1   2     4544.30     4929.81     89.83 o 
  -5   1   2      986.91     1193.45     27.67 o 
  -4   1   2      670.45      612.98      9.49 o 
  -3   1   2     1363.72     1316.00     16.46 o 
  -2   1   2      170.13      208.35      5.28 o 
  -1   1   2    26867.15    26440.41    228.59 o 
   0   1   2     5470.44     5153.23     45.59 o 
   1   1   2     1178.62     1391.32     20.80 o 
   2   1   2    10927.19    10878.90    102.64 o 
   3   1   2        4.15       33.66      7.90 o 
   4   1   2      834.20      824.97     11.75 o 
   5   1   2     2552.71     2474.66     30.57 o 
   6   1   2     4085.26     4077.09     48.79 o 
   7   1   2       37.59       25.92      7.88 o 
   8   1   2      802.11      809.04     19.85 o 
   9   1   2      201.65      219.71     43.50 o 
  10   1   2        0.04       18.56     25.17 o 
  11   1   2       89.30      102.45     24.16 o 
 -12   2   2       58.81       34.65     33.27 o 
 -11   2   2      139.95      131.22     31.95 o 
 -10   2   2      162.58      177.69     23.24 o 
  -9   2   2      192.25      206.92     15.19 o 
  -8   2   2        4.38        3.86     12.37 o 
  -7   2   2     1642.76     1833.50     51.39 o 
  -6   2   2      312.86      296.91     21.73 o 
  -5   2   2     4742.94     5678.26     68.79 o 
  -4   2   2       53.38       39.02      7.55 o 
  -3   2   2     5762.86     6168.77     62.03 o 
  -2   2   2     5285.51     5241.27     49.99 o 
  -1   2   2     6603.63     6115.05     59.47 o 
   0   2   2     7132.63     7740.12     80.09 o 
   1   2   2     4984.00     5464.26     60.93 o 
   2   2   2    22726.55    22367.30    211.49 o 
   3   2   2     5480.93     4959.54     52.33 o 
   4   2   2     3063.72     3395.88     35.48 o 
   5   2   2     4282.53     4546.96     49.15 o 
   6   2   2      780.74      839.99     13.73 o 
   7   2   2        0.96        4.72      9.05 o 
   8   2   2      322.61      351.98     22.29 o 
   9   2   2      186.56      197.68     17.82 o 
  10   2   2      104.09       94.88     24.44 o 
  11   2   2        0.09       10.07     23.15 o 
 -12   3   2       42.82       87.78     26.34 o 
 -11   3   2     1175.23     1214.51     47.68 o 
 -10   3   2      472.42      516.11     33.45 o 
  -9   3   2      448.61      495.23     44.61 o 
  -8   3   2      876.79      888.77     27.41 o 
  -7   3   2     1167.81     1245.92     29.30 o 
  -6   3   2     6745.29     6852.63     86.17 o 
  -5   3   2      533.09      569.20     23.13 o 
  -4   3   2    11748.06    11534.35    114.65 o 
  -3   3   2      226.15      280.51      9.65 o 
  -2   3   2     9271.67     8864.87     81.74 o 
  -1   3   2    29754.56    29612.01    303.10 o 
   0   3   2      203.64      333.85     11.40 o 
   1   3   2    23772.59    24882.37    267.41 o 
   2   3   2    12894.28    12803.83    137.15 o 
   3   3   2     6381.82     6906.57     70.02 o 
   4   3   2     5869.17     6046.34     87.62 o 
   5   3   2       24.74       28.07      5.44 o 
   6   3   2     7681.14     7700.68     97.17 o 
   7   3   2     1191.56     1117.02     24.05 o 
   8   3   2     2522.77     2716.61     40.39 o 
   9   3   2     1072.09     1145.56     41.97 o 
  10   3   2       15.51       40.17     20.92 o 
  11   3   2      384.54      411.68     36.41 o 
 -12   4   2      582.19      491.71     65.55 o 
 -11   4   2       18.63       54.79     22.33 o 
 -10   4   2      243.59      302.31     23.74 o 
  -9   4   2      596.75      640.62     55.25 o 
  -8   4   2     2137.25     2239.33     98.35 o 
  -7   4   2     1290.20     1314.20     29.40 o 
  -6   4   2     1562.71     1540.48     25.54 o 
  -5   4   2    11454.08    12281.86    142.29 o 
  -4   4   2     4644.79     4600.91     48.01 o 
  -3   4   2       26.02       14.09      4.21 o 
  -2   4   2    49029.17    49478.79    682.71 o 
   0   4   2     2175.09     2024.16     36.79 o 
   1   4   2    30848.81    31688.65    635.94 o 
   2   4   2     5519.31     5584.68     72.25 o 
   3   4   2     4917.10     5054.31     55.28 o 
   4   4   2      765.81      685.79     11.43 o 
   5   4   2     4791.20     4730.53     53.03 o 
   6   4   2     3549.98     3608.76     46.62 o 
   7   4   2     4473.69     4597.41     73.20 o 
   8   4   2     1818.61     1844.49     30.35 o 
   9   4   2       48.26       62.77     20.58 o 
  10   4   2      723.55      684.51     32.69 o 
  11   4   2       67.35      121.06     20.57 o 
 -12   5   2        0.01       31.59     23.80 o 
 -11   5   2       30.19       11.88     22.42 o 
 -10   5   2        3.52       51.09     30.72 o 
  -9   5   2       39.78       58.20     12.95 o 
  -8   5   2      816.16      775.43     73.54 o 
  -7   5   2      592.73      532.59     27.96 o 
  -6   5   2      135.81       91.17      8.93 o 
  -5   5   2     2067.53     2054.25     37.50 o 
  -4   5   2       21.74       19.73      4.69 o 
  -3   5   2     2417.25     2343.17     27.87 o 
  -2   5   2     6239.83     5907.42     65.54 o 
  -1   5   2    26304.70    24711.70    280.98 o 
   0   5   2      622.00      346.41     10.06 o 
   1   5   2    25201.16    24302.44    320.45 o 
   2   5   2    41445.20    41103.74    484.67 o 
   3   5   2     1146.24      909.62     15.25 o 
   4   5   2     1726.85     1884.25     25.64 o 
   5   5   2      577.16      596.68     11.34 o 
   6   5   2      299.85      357.94      9.67 o 
   7   5   2     1214.82     1143.67     19.68 o 
   8   5   2        0.03        6.85      6.27 o 
   9   5   2       11.29        4.14     19.84 o 
  10   5   2       17.91       26.66     18.42 o 
  11   5   2       25.45       11.68     25.48 o 
 -12   6   2      184.27      169.57     25.67 o 
 -11   6   2       24.47       38.22     24.74 o 
 -10   6   2       33.51       82.98     21.82 o 
  -9   6   2     1753.32     1782.94     71.94 o 
  -8   6   2      633.41      659.60     25.34 o 
  -7   6   2     9616.97     9656.88    146.20 o 
  -6   6   2      165.27      188.64     14.87 o 
  -5   6   2     6495.98     6071.11     71.06 o 
  -4   6   2     1566.40     1445.90     20.48 o 
  -3   6   2    18452.27    18299.56    175.48 o 
  -2   6   2     6629.16     6654.01     74.29 o 
  -1   6   2       58.64      153.88     13.28 o 
   0   6   2       46.99       88.77     13.96 o 
   1   6   2    31857.77    32032.87    481.45 o 
   2   6   2      776.37      628.32     21.87 o 
   3   6   2     3046.12     2641.32     63.62 o 
   4   6   2     1829.23     2073.42     30.55 o 
   5   6   2     4036.48     3944.48     49.84 o 
   6   6   2     3243.46     3173.47     40.88 o 
   7   6   2     1999.25     2186.06     43.08 o 
   8   6   2      431.15      466.39     16.32 o 
   9   6   2      779.01      848.89     38.19 o 
  10   6   2     2950.92     2846.04    114.14 o 
  11   6   2       26.29       30.95     27.24 o 
 -11   7   2      498.51      491.65     33.62 o 
 -10   7   2       90.68       73.14     18.93 o 
  -9   7   2      918.71      952.98     30.16 o 
  -8   7   2     6040.20     6353.06    219.62 o 
  -7   7   2      117.64      111.43     14.21 o 
  -6   7   2     7613.30     7370.27    109.83 o 
  -5   7   2     2533.68     2643.91     34.92 o 
  -4   7   2    20315.71    20965.24    212.76 o 
  -3   7   2     6761.96     6474.42     71.04 o 
  -2   7   2       63.97       59.21      7.75 o 
  -1   7   2    47146.59    51355.23    648.52 o 
   0   7   2    12158.20    11954.02    280.82 o 
   1   7   2     2437.93     2793.67     68.96 o 
   2   7   2     4190.15     4241.39     69.10 o 
   3   7   2      655.49      578.65     13.04 o 
   4   7   2     5235.35     4953.41     61.01 o 
   5   7   2        4.22       13.18      6.80 o 
   6   7   2     7709.83     8201.39     92.96 o 
   7   7   2     2134.67     2271.95     48.13 o 
   8   7   2     1460.52     1498.16     40.22 o 
   9   7   2      546.42      607.43     22.77 o 
  10   7   2      347.15      345.11     36.87 o 
  11   7   2     1229.28     1254.12     58.23 o 
 -11   8   2       26.33        8.70     26.04 o 
 -10   8   2      341.38      294.03     29.05 o 
  -9   8   2       59.80       61.56     13.56 o 
  -8   8   2      189.67      239.76     13.49 o 
  -7   8   2      219.86      212.16     14.15 o 
  -6   8   2       30.21       30.25     10.31 o 
  -5   8   2     2687.22     2951.17     40.72 o 
  -4   8   2     3007.48     3384.90     42.44 o 
  -3   8   2      427.70      608.78     10.97 o 
  -2   8   2     2610.91     2455.03     62.19 o 
  -1   8   2     4473.41     4764.77     73.11 o 
   0   8   2      228.79      285.92     11.90 o 
   1   8   2      276.95      222.72     18.02 o 
   2   8   2     2306.22     2904.83     45.71 o 
   3   8   2     8073.88     9172.99    117.32 o 
   4   8   2     1278.22     1502.11     29.23 o 
   5   8   2        2.38        7.65      8.71 o 
   6   8   2       45.13       66.11      7.05 o 
   7   8   2     1440.44     1448.79     38.97 o 
   8   8   2      102.31      124.75     15.52 o 
   9   8   2        5.58        9.69     14.38 o 
  10   8   2        6.66       16.70     21.11 o 
  11   8   2        4.73       -7.67     23.70 o 
 -11   9   2       15.89        8.38     39.66 o 
 -10   9   2        6.04      -16.59     25.38 o 
  -9   9   2     2141.15     2293.20     53.23 o 
  -8   9   2     1427.83     1589.46     56.97 o 
  -7   9   2      448.88      501.63     13.87 o 
  -6   9   2     5246.30     5237.14     71.09 o 
  -5   9   2      520.09      535.70     13.70 o 
  -4   9   2     6053.88     5896.94     78.32 o 
  -3   9   2     9354.41     9598.98    106.63 o 
  -2   9   2    12908.76    13390.77    168.81 o 
  -1   9   2     3920.90     3861.02     63.03 o 
   0   9   2      567.85      561.87     15.23 o 
   1   9   2      392.94      349.84     13.96 o 
   2   9   2     1900.90     2021.27     34.48 o 
   3   9   2      817.80      661.25     23.17 o 
   4   9   2     6028.04     5981.21     77.90 o 
   5   9   2     1911.22     1949.39     28.47 o 
   6   9   2     1703.03     1706.58     29.89 o 
   7   9   2      428.04      430.65     18.25 o 
   8   9   2      219.24      275.31     30.63 o 
   9   9   2      231.36      267.82     24.36 o 
  10   9   2      776.59      758.07     39.73 o 
  11   9   2      762.38      840.65     48.21 o 
 -11  10   2        0.09        2.02     28.21 o 
 -10  10   2     1125.42     1144.97     47.43 o 
  -9  10   2     1254.80     1283.01     38.68 o 
  -8  10   2     1943.88     1961.69     99.92 o 
  -7  10   2     3563.87     3718.53     58.90 o 
  -6  10   2      698.40      626.99     20.93 o 
  -5  10   2     7797.48     8190.54    100.94 o 
  -4  10   2       44.10       85.60      9.56 o 
  -3  10   2    12428.92    10932.29    125.47 o 
  -2  10   2    24164.65    23642.83    298.29 o 
  -1  10   2     1371.39     1329.99     51.96 o 
   0  10   2     8094.10     8264.86    127.22 o 
   1  10   2       51.63       25.02      8.07 o 
   2  10   2        6.99      -12.16     14.36 o 
   3  10   2     5371.09     5576.92     80.91 o 
   4  10   2     2281.27     2028.76     37.77 o 
   5  10   2     4597.31     4381.90     56.64 o 
   6  10   2      987.61     1002.73     19.38 o 
   7  10   2     2716.06     2853.35     47.24 o 
   8  10   2        2.53        6.23      6.76 o 
   9  10   2     1120.62     1240.63     36.85 o 
  10  10   2     1479.81     1569.02     58.95 o 
  11  10   2       59.82       85.57     31.27 o 
 -11  11   2      188.28      237.27     30.41 o 
 -10  11   2      632.40      621.19     37.70 o 
  -9  11   2      180.74      165.90     19.35 o 
  -8  11   2     1280.37     1311.96     34.00 o 
  -7  11   2       98.99      102.39      8.80 o 
  -6  11   2      379.45      335.58     13.07 o 
  -5  11   2       17.73       16.08      5.84 o 
  -4  11   2     7093.55     7086.23     91.16 o 
  -3  11   2      105.49       93.13      6.55 o 
  -2  11   2     4364.84     4452.11     56.95 o 
  -1  11   2     8464.78     9034.68    130.32 o 
   0  11   2      343.75      473.83     14.91 o 
   1  11   2     1344.45     1432.80     57.08 o 
   2  11   2      741.20      717.91     16.55 o 
   3  11   2        7.29       -2.40     12.88 o 
   4  11   2     2340.71     2313.06     34.94 o 
   5  11   2        2.36       11.87      6.79 o 
   6  11   2     3229.57     3268.83     44.60 o 
   7  11   2      138.26      142.00      8.09 o 
   8  11   2      372.86      429.41     16.97 o 
   9  11   2      812.64      831.75     43.98 o 
  10  11   2        0.25       -7.87     26.24 o 
  11  11   2      762.82      756.67     97.98 o 
 -11  12   2        7.98      -12.06     37.70 o 
 -10  12   2      385.83      346.30     38.84 o 
  -9  12   2        1.65       22.43     23.11 o 
  -8  12   2      408.70      444.72     14.39 o 
  -7  12   2      196.61      207.19     20.73 o 
  -6  12   2       25.16       33.06      7.76 o 
  -5  12   2        3.69       -2.79     15.45 o 
  -4  12   2        0.39       -8.41     17.74 o 
  -3  12   2      625.59      569.44     16.32 o 
  -2  12   2      352.87      237.30      9.84 o 
  -1  12   2     1990.54     2022.70     50.75 o 
   0  12   2     3559.19     3283.12     53.49 o 
   1  12   2     1509.45     1334.66     26.62 o 
   2  12   2     7886.34     8129.55    122.55 o 
   3  12   2     2292.89     2486.66     43.39 o 
   4  12   2     1477.62     1387.97     27.93 o 
   5  12   2      273.27      239.64     13.87 o 
   6  12   2      426.02      414.93     38.99 o 
   7  12   2      138.94      152.52     13.00 o 
   8  12   2      361.33      346.70     26.65 o 
   9  12   2      119.75      137.20     33.66 o 
  10  12   2       12.12      -22.75     28.05 o 
  11  12   2        2.47       70.00     32.05 o 
 -11  13   2      563.26      520.75     40.81 o 
 -10  13   2      267.62      239.55     32.64 o 
  -9  13   2     2357.61     2454.69     93.95 o 
  -8  13   2     1270.29     1371.99     39.17 o 
  -7  13   2       49.28       58.40      9.54 o 
  -6  13   2      585.56      585.03     15.60 o 
  -5  13   2      544.24      602.67     18.42 o 
  -4  13   2     3735.91     3700.03     62.35 o 
  -3  13   2     7493.06     7605.60    114.89 o 
  -2  13   2     4290.32     4532.72     65.92 o 
  -1  13   2    22694.91    23749.08    302.05 o 
   0  13   2     1087.38     1353.53     25.82 o 
   1  13   2     3883.45     3239.70     52.65 o 
   2  13   2     2544.48     2432.92     40.78 o 
   3  13   2     8504.52     8589.10    114.45 o 
   4  13   2     5865.07     5363.15     78.79 o 
   5  13   2       17.51       22.08      7.42 o 
   6  13   2     9926.10    10490.58    157.01 o 
   7  13   2       18.90        6.98      6.17 o 
   8  13   2      650.91      685.18     23.53 o 
   9  13   2      358.47      376.96     27.70 o 
  10  13   2      155.53      150.60     46.45 o 
  11  13   2      551.91      535.77     48.52 o 
 -11  14   2        1.72        5.26     29.48 o 
 -10  14   2      259.17      275.17     39.99 o 
  -9  14   2     1179.10     1321.13     55.68 o 
  -8  14   2      864.22      895.93     30.25 o 
  -7  14   2     2633.88     2770.13     73.82 o 
  -6  14   2      225.70      242.41     23.03 o 
  -5  14   2     2817.62     2735.39     48.96 o 
  -4  14   2      395.41      362.53     14.05 o 
  -3  14   2     1722.74     1520.42     29.89 o 
  -2  14   2    12855.15    13176.75    169.41 o 
  -1  14   2     2062.43     2124.68     54.33 o 
   0  14   2     1344.66     1332.16     41.20 o 
   1  14   2     8093.74     8410.50    116.82 o 
   2  14   2     2649.22     2452.57     55.08 o 
   3  14   2    13755.66    14644.94    189.02 o 
   4  14   2      895.71      890.58     29.17 o 
   5  14   2     7753.29     7833.88    131.49 o 
   6  14   2     1622.24     1600.88     27.02 o 
   7  14   2      747.89      792.65     23.51 o 
   8  14   2      197.26      222.89     21.23 o 
   9  14   2      367.88      418.29     39.86 o 
  10  14   2      833.74      760.43     47.21 o 
  11  14   2        0.58      -12.68     30.16 o 
 -11  15   2       86.06      105.24     32.92 o 
 -10  15   2        1.55       42.59     29.79 o 
  -9  15   2       27.17       20.33     26.12 o 
  -8  15   2      794.31      782.09     38.86 o 
  -7  15   2      555.50      519.87     31.47 o 
  -6  15   2       14.89       12.39     16.53 o 
  -5  15   2     1205.53      985.27     30.22 o 
  -4  15   2      368.23      393.84     14.40 o 
  -3  15   2      265.71      244.73      8.06 o 
  -2  15   2        1.22        1.66     20.65 o 
  -1  15   2      294.05      410.20     23.61 o 
   0  15   2     1276.62     1662.43     30.32 o 
   1  15   2     1468.68     1199.84     24.60 o 
   2  15   2     3657.29     3846.80     61.33 o 
   3  15   2      255.90      270.38     14.18 o 
   4  15   2       10.76       12.00     14.46 o 
   5  15   2      601.89      687.08     30.19 o 
   6  15   2        5.11       -2.49      8.98 o 
   7  15   2      511.87      461.80     26.93 o 
   8  15   2       39.23       18.97     16.20 o 
   9  15   2        1.37       29.87     24.06 o 
  10  15   2        8.86       88.13     32.50 o 
 -11  16   2        3.82      -37.73     29.41 o 
 -10  16   2      732.40      828.75     48.49 o 
  -9  16   2        0.89      -35.97     23.98 o 
  -8  16   2      954.00      973.20     34.47 o 
  -7  16   2     2462.33     2523.94    100.52 o 
  -6  16   2       97.56       92.74     11.78 o 
  -5  16   2     1519.04     1461.73     45.34 o 
  -4  16   2     1477.98     1532.99     30.76 o 
  -3  16   2       40.33       29.98      5.99 o 
  -2  16   2     4356.08     4253.31     72.53 o 
  -1  16   2     2186.32     2327.23     44.11 o 
   0  16   2     4097.68     3464.33     69.87 o 
   1  16   2     2303.45     2019.84     38.37 o 
   2  16   2     5091.12     4825.66     72.85 o 
   3  16   2     6132.30     6075.68    194.14 o 
   4  16   2     3615.08     3580.66     67.88 o 
   5  16   2     4633.88     4757.86     81.17 o 
   6  16   2       25.61       37.45      9.35 o 
   7  16   2     1330.34     1334.66     32.39 o 
   8  16   2      142.52      130.01     15.53 o 
   9  16   2      336.10      346.14     31.88 o 
  10  16   2      321.78      349.27     61.58 o 
 -10  17   2      130.86       78.78     39.86 o 
  -9  17   2      825.98      893.84     57.03 o 
  -8  17   2      967.00      961.64     53.19 o 
  -7  17   2      109.09       79.41     20.58 o 
  -6  17   2     1179.50     1210.11     52.07 o 
  -5  17   2       11.37        3.67     12.44 o 
  -4  17   2      384.79      333.31     16.03 o 
  -3  17   2     1121.91     1128.03     26.43 o 
  -2  17   2     1247.66     1224.55     29.66 o 
  -1  17   2     4059.03     3580.78     58.48 o 
   0  17   2        0.32        9.03     10.78 o 
   1  17   2     5300.71     5508.39     92.37 o 
   2  17   2      731.26      684.56     42.58 o 
   3  17   2     9336.77     9764.38    181.34 o 
   4  17   2     4424.60     4563.49    133.21 o 
   5  17   2       61.16       44.60     15.68 o 
   6  17   2     4339.42     4220.69     97.92 o 
   7  17   2        0.25       12.52      9.46 o 
   8  17   2      750.25      770.41     32.73 o 
   9  17   2      519.81      547.61     40.01 o 
  10  17   2      105.22      126.98     33.18 o 
 -10  18   2       56.12       90.62     39.72 o 
  -9  18   2      197.24      226.48     41.18 o 
  -8  18   2        1.07      -25.34     21.59 o 
  -7  18   2       45.20       38.03     10.61 o 
  -6  18   2       61.43       67.76     14.08 o 
  -5  18   2      380.73      420.10     19.89 o 
  -4  18   2      361.29      413.92     17.52 o 
  -3  18   2       94.08      114.86      7.72 o 
  -2  18   2     3888.50     4046.13     74.51 o 
  -1  18   2      339.36      315.74     15.98 o 
   0  18   2      244.34      267.50     16.78 o 
   1  18   2      473.00      622.62     20.44 o 
   2  18   2      248.68      213.08     16.33 o 
   3  18   2      567.23      528.00     26.59 o 
   4  18   2      139.75      135.77     20.19 o 
   5  18   2      256.84      286.63     24.56 o 
   6  18   2       46.90       74.01     12.01 o 
   7  18   2       84.56       74.99     14.41 o 
   8  18   2       23.70       41.94     15.41 o 
   9  18   2      139.23      119.91     26.65 o 
  10  18   2        0.60        3.95     42.12 o 
 -10  19   2       62.95      -42.59     57.59 o 
  -9  19   2        1.61       21.92     22.36 o 
  -8  19   2       31.82       57.78     25.42 o 
  -7  19   2      456.51      451.63     17.44 o 
  -6  19   2     1385.79     1446.40     58.81 o 
  -5  19   2     1089.05     1083.90     45.93 o 
  -4  19   2     2668.65     2707.53     57.71 o 
  -3  19   2       73.47       81.06     22.82 o 
  -2  19   2     2453.88     2540.89     46.81 o 
  -1  19   2     1484.78     1442.75     38.79 o 
   0  19   2      769.26      835.19     27.15 o 
   1  19   2     2094.89     2016.92     38.07 o 
   2  19   2      440.92      434.04     20.32 o 
   3  19   2     1054.65     1074.39     46.31 o 
   4  19   2     1399.74     1390.80     55.18 o 
   5  19   2      332.70      339.47     30.04 o 
   6  19   2      807.49      864.30     25.39 o 
   7  19   2      192.54      201.49     16.25 o 
   8  19   2      394.06      390.89     32.59 o 
   9  19   2     1107.23     1084.61     90.28 o 
  10  19   2        1.92       13.78     30.36 o 
 -10  20   2      376.63      392.90     75.61 o 
  -9  20   2       94.53       61.56     27.23 o 
  -8  20   2      214.98      236.03     27.73 o 
  -7  20   2      441.92      541.41     26.62 o 
  -6  20   2       95.01      101.84     15.76 o 
  -5  20   2     5095.33     5131.03     93.44 o 
  -4  20   2     1407.41     1263.52     36.42 o 
  -3  20   2     3043.58     3358.42     54.18 o 
  -2  20   2     2682.77     2761.08     59.89 o 
  -1  20   2       90.74       80.63     41.76 o 
   0  20   2    11983.13    12440.41    211.49 o 
   1  20   2     2536.75     2755.72     67.75 o 
   2  20   2     7106.95     7041.07    127.37 o 
   3  20   2     5266.54     5092.15     91.14 o 
   4  20   2      288.57      343.71     31.52 o 
   5  20   2      628.66      720.65     29.30 o 
   6  20   2       22.07       47.57     25.89 o 
   7  20   2     2644.81     2785.64     62.00 o 
   8  20   2      347.35      461.37     32.12 o 
   9  20   2      424.43      452.95     84.15 o 
  10  20   2      553.00      546.04    127.95 o 
 -10  21   2       37.06      -64.86     52.82 o 
  -9  21   2      641.36      725.37     71.75 o 
  -8  21   2      107.55       99.96     39.86 o 
  -7  21   2      103.38      112.89     25.96 o 
  -6  21   2       73.58      104.77     13.56 o 
  -5  21   2      209.31      206.82     17.36 o 
  -4  21   2      402.39      433.94     21.43 o 
  -3  21   2     1399.52     1467.98     28.80 o 
  -2  21   2      300.17      309.34     18.64 o 
  -1  21   2     2975.79     2903.04     55.81 o 
   0  21   2      529.46      497.45     33.35 o 
   1  21   2     3137.73     3376.73     86.20 o 
   2  21   2     2123.75     2470.80     55.91 o 
   3  21   2      315.14      354.11     18.67 o 
   4  21   2     1829.36     1784.13     43.69 o 
   5  21   2      483.56      485.18     27.13 o 
   6  21   2      330.93      301.69     16.50 o 
   7  21   2      141.24      213.10     23.14 o 
   8  21   2      264.15      276.42     26.83 o 
   9  21   2        4.16       30.71     27.87 o 
  10  21   2       24.38       30.03     35.62 o 
 -10  22   2       13.36       41.40     49.19 o 
  -9  22   2      107.68       69.61     36.47 o 
  -8  22   2       42.88       63.85     24.03 o 
  -7  22   2       94.09      173.90     22.08 o 
  -6  22   2      108.52      114.11     16.55 o 
  -5  22   2     1538.04     1529.22     39.99 o 
  -4  22   2      189.55      201.39     19.65 o 
  -3  22   2     1620.54     1814.89     33.85 o 
  -2  22   2       23.24       22.65     26.74 o 
  -1  22   2     1636.59     1643.27     36.65 o 
   0  22   2     1458.39     1524.42     46.60 o 
   1  22   2        1.48      -18.18     16.80 o 
   2  22   2       49.94       48.33     17.93 o 
   3  22   2      247.83      226.35     14.46 o 
   4  22   2       50.79       57.33     16.55 o 
   5  22   2        1.57        4.79     18.17 o 
   6  22   2      205.69      182.42     20.28 o 
   7  22   2      278.92      296.68     24.50 o 
   8  22   2      736.48      828.30     40.39 o 
   9  22   2       26.02       41.21     35.00 o 
  -9  23   2      127.87       64.20     30.95 o 
  -8  23   2      703.92      646.21     68.62 o 
  -7  23   2      126.42      151.42     21.41 o 
  -6  23   2     2518.67     2798.73     67.56 o 
  -5  23   2       46.60       45.47     22.11 o 
  -4  23   2     3122.74     3260.52     72.95 o 
  -3  23   2      943.28      970.60     23.40 o 
  -2  23   2      622.13      660.76     23.90 o 
  -1  23   2      552.96      506.42     23.79 o 
   0  23   2      223.83      247.69     26.52 o 
   1  23   2    10694.32    11362.43    184.16 o 
   2  23   2     1600.02     1662.34     45.70 o 
   3  23   2       38.92       56.12     17.31 o 
   4  23   2      394.18      443.03     20.65 o 
   5  23   2      177.55      146.21     19.94 o 
   6  23   2     1241.16     1343.89     50.11 o 
   7  23   2      249.95      298.41     24.64 o 
   8  23   2      519.32      520.97     69.46 o 
   9  23   2      707.03      627.25     50.57 o 
  -9  24   2      172.70      204.45     40.88 o 
  -8  24   2      152.41      115.72     21.75 o 
  -7  24   2     1153.03     1159.16     98.86 o 
  -6  24   2       94.10       73.97     15.82 o 
  -5  24   2     2214.64     2281.96     60.10 o 
  -4  24   2     1790.94     1748.58     47.42 o 
  -3  24   2      241.58      245.88     11.86 o 
  -2  24   2      163.53      187.56     18.78 o 
  -1  24   2      263.19      301.55     18.60 o 
   0  24   2     1233.24     1294.78     35.12 o 
   1  24   2       24.99       72.81     26.42 o 
   2  24   2     1119.51     1138.04     34.58 o 
   3  24   2     1791.05     1848.15     46.21 o 
   4  24   2        4.47      -10.96     15.78 o 
   5  24   2       89.24       95.81     20.60 o 
   6  24   2      120.62       84.11     17.23 o 
   7  24   2      924.09      950.50     58.70 o 
   8  24   2      564.72      554.43     39.06 o 
   9  24   2       85.12       56.85     33.10 o 
  -9  25   2        0.03       13.25     35.32 o 
  -8  25   2       52.45       84.56     29.11 o 
  -7  25   2       28.83       29.06     21.64 o 
  -6  25   2       63.43       36.00     19.13 o 
  -5  25   2      103.11      125.04     18.40 o 
  -4  25   2        0.23      -17.12     19.15 o 
  -3  25   2        5.88       18.82     13.00 o 
  -2  25   2      396.88      366.31     18.78 o 
  -1  25   2        4.80       -1.53     15.04 o 
   0  25   2       99.70       57.57     17.29 o 
   1  25   2      242.69      263.44     17.50 o 
   2  25   2        0.21        1.61     13.69 o 
   3  25   2      212.49      240.98     16.56 o 
   4  25   2       76.87       96.05     15.61 o 
   5  25   2        4.22       31.57     15.68 o 
   6  25   2       62.22       86.99     17.66 o 
   7  25   2       10.88       -6.25     23.87 o 
   8  25   2        9.30        1.78     23.70 o 
   9  25   2        0.69       -7.62     36.09 o 
  -9  26   2      151.79      117.26     74.55 o 
  -8  26   2       83.95       84.65     23.86 o 
  -7  26   2      997.40     1016.94     38.62 o 
  -6  26   2      100.91       85.92     18.05 o 
  -5  26   2     2720.37     2780.47     69.42 o 
  -4  26   2     1166.28     1253.48     40.33 o 
  -3  26   2     1126.23     1104.97     30.52 o 
  -2  26   2      593.08      628.09     34.57 o 
  -1  26   2      371.04      419.32     30.37 o 
   0  26   2     1363.31     1529.46     72.15 o 
   1  26   2       31.32       36.48     14.56 o 
   2  26   2     1575.34     1472.33     40.85 o 
   3  26   2      395.73      402.61     21.12 o 
   4  26   2       46.94       62.43     31.54 o 
   5  26   2      622.83      724.81     30.14 o 
   6  26   2       15.68       24.35     18.55 o 
   7  26   2      454.63      548.19     43.45 o 
   8  26   2      800.22      835.79     43.99 o 
  -8  27   2      510.29      482.46     35.03 o 
  -7  27   2       15.57       -8.77     20.95 o 
  -6  27   2     1948.07     2110.33     73.29 o 
  -5  27   2      301.69      258.07     23.78 o 
  -4  27   2     2908.59     2771.13     86.67 o 
  -3  27   2     1150.23     1160.20     32.09 o 
  -2  27   2      582.39      673.03     26.54 o 
  -1  27   2      973.32     1020.15     34.35 o 
   0  27   2      678.50      594.28     29.13 o 
   1  27   2      327.11      334.81     20.37 o 
   2  27   2     1378.85     1397.50     38.81 o 
   3  27   2     1117.66     1134.32     36.72 o 
   4  27   2      102.90       66.04     17.14 o 
   5  27   2       19.16       11.76     16.69 o 
   6  27   2      984.82     1175.02     65.24 o 
   7  27   2      583.71      646.70     34.66 o 
   8  27   2      473.92      470.82     55.91 o 
  -8  28   2        0.39       15.51     51.85 o 
  -7  28   2       18.24       -5.03     24.37 o 
  -6  28   2       60.48       74.15     22.37 o 
  -5  28   2      236.82      266.38     27.23 o 
  -4  28   2      333.56      323.67     34.63 o 
  -3  28   2      256.81      223.92     14.95 o 
  -2  28   2      285.19      310.94     20.07 o 
  -1  28   2     1384.76     1430.03     69.63 o 
   0  28   2       22.20       30.56     16.38 o 
   1  28   2       30.99       58.41     16.30 o 
   2  28   2        1.55       -2.54     14.13 o 
   3  28   2      235.26      226.77     21.16 o 
   4  28   2        0.52      -25.76     17.17 o 
   5  28   2       18.99       37.06     23.19 o 
   6  28   2       58.88       43.32     29.30 o 
   7  28   2       89.90       25.37     18.95 o 
   8  28   2       42.53       49.56     32.60 o 
  -8  29   2      261.40      287.81     39.72 o 
  -7  29   2       17.21        6.10     24.00 o 
  -6  29   2      143.37      168.91     25.67 o 
  -5  29   2        0.08      -21.57     18.00 o 
  -4  29   2      822.02      870.63     61.31 o 
  -3  29   2      589.42      540.57     29.36 o 
  -2  29   2      102.84      109.96     26.03 o 
  -1  29   2      974.89     1045.79     33.80 o 
   0  29   2      454.91      468.93     21.72 o 
   1  29   2      965.85      942.56     32.42 o 
   2  29   2       47.74       62.16     18.61 o 
   3  29   2      445.86      473.32     34.05 o 
   4  29   2      317.17      379.04     27.95 o 
   5  29   2      442.14      369.06     21.78 o 
   6  29   2      588.24      588.99     41.92 o 
   7  29   2       56.14       32.89     55.50 o 
  -7  30   2      357.04      317.58     40.04 o 
  -6  30   2       10.29       12.03     23.64 o 
  -5  30   2     1206.22     1273.93     64.62 o 
  -4  30   2      176.10      236.70     21.72 o 
  -3  30   2      391.91      356.74     26.23 o 
  -2  30   2     1313.06     1238.76     39.09 o 
  -1  30   2      257.46      237.40     19.12 o 
   0  30   2     1381.97     1451.95     41.70 o 
   1  30   2      103.46       76.95     30.88 o 
   2  30   2     1628.62     1826.24     53.74 o 
   3  30   2      535.00      597.03     33.86 o 
   4  30   2       35.22       30.09     24.25 o 
   5  30   2      753.07      642.05     41.88 o 
   6  30   2        0.12       21.18     32.11 o 
   7  30   2      486.89      496.89     66.81 o 
  -7  31   2        0.04        2.81     28.53 o 
  -6  31   2      205.92      209.33     29.81 o 
  -5  31   2       40.49       13.17     25.70 o 
  -4  31   2      429.63      377.14     24.89 o 
  -3  31   2       29.14       28.68     23.64 o 
  -2  31   2      400.46      387.85     28.65 o 
  -1  31   2      563.86      517.24     25.08 o 
   0  31   2       94.45       87.70     17.14 o 
   1  31   2      208.34      224.45     23.23 o 
   2  31   2      165.19      182.06     25.22 o 
   3  31   2        8.33        7.64     20.95 o 
   4  31   2       78.25       83.19     33.91 o 
   5  31   2        4.38        3.82     25.51 o 
   6  31   2      237.17      264.45     30.65 o 
   7  31   2        1.04       47.08     30.10 o 
  -6  32   2        5.80       -4.77     45.84 o 
  -5  32   2       16.95       32.49     25.03 o 
  -4  32   2       20.95       16.62     20.84 o 
  -3  32   2      256.68      300.80     33.03 o 
  -2  32   2      257.07      311.73     28.03 o 
  -1  32   2       23.76       21.76     16.34 o 
   0  32   2      270.32      283.54     22.64 o 
   1  32   2       56.29       56.00     16.34 o 
   2  32   2      387.84      429.63     40.67 o 
   3  32   2      102.42       58.34     22.34 o 
   4  32   2       58.01       73.15     21.41 o 
   5  32   2      248.18      239.18     45.18 o 
   6  32   2        0.53       23.26     26.77 o 
  -6  33   2       54.44       34.63     35.98 o 
  -5  33   2        0.67        6.79     24.48 o 
  -4  33   2      408.48      393.93     47.13 o 
  -3  33   2      365.74      343.92     25.67 o 
  -2  33   2      196.07      210.04     22.36 o 
  -1  33   2     1594.45     1671.11     46.76 o 
   0  33   2      117.18      119.47     17.86 o 
   1  33   2      967.60      987.87     33.14 o 
   2  33   2      277.39      299.60     41.56 o 
   3  33   2      837.98      770.34     39.12 o 
   4  33   2     1214.29     1268.94     56.67 o 
   5  33   2       67.94       90.74     28.77 o 
   6  33   2      342.24      213.23     30.85 o 
  -6  34   2       12.45        8.73     27.42 o 
  -5  34   2      108.39      109.32     28.59 o 
  -4  34   2       54.37       98.82     39.61 o 
  -3  34   2       37.71       43.83     23.49 o 
  -2  34   2      508.29      551.86     31.50 o 
  -1  34   2        4.30       22.10     20.84 o 
   0  34   2      265.08      283.95     27.56 o 
   1  34   2      193.91      226.44     22.35 o 
   2  34   2      704.80      692.17     56.72 o 
   3  34   2      277.45      323.99    110.76 o 
   4  34   2      431.04      449.75     30.41 o 
   5  34   2      652.44      644.69     42.97 o 
  -5  35   2        5.56       -1.45     26.57 o 
  -4  35   2        2.80      -18.34     25.49 o 
  -3  35   2        0.78      -30.47     37.58 o 
  -2  35   2      177.82      211.53     36.66 o 
  -1  35   2      119.92      164.59     44.62 o 
   0  35   2       18.81        3.38     15.64 o 
   1  35   2        0.25       41.71     23.02 o 
   2  35   2        0.86        6.23     56.22 o 
   3  35   2        3.27      -40.91     27.28 o 
   4  35   2        7.30       38.93     25.72 o 
   5  35   2       28.19       60.27     34.49 o 
  -4  36   2       53.07       66.58     29.82 o 
  -3  36   2      265.80      276.93     57.49 o 
  -2  36   2      446.89      468.62     32.57 o 
  -1  36   2        1.63        9.18     28.24 o 
   0  36   2      483.05      446.17     60.52 o 
   1  36   2        5.30       -7.59     22.01 o 
   2  36   2      580.52      590.36     92.18 o 
   3  36   2      259.07      282.34     29.32 o 
   4  36   2      161.38      147.93     47.19 o 
  -3  37   2      210.40      177.01     35.02 o 
  -2  37   2       67.53       90.29     28.89 o 
  -1  37   2      778.99      769.51     52.00 o 
   0  37   2       43.05       79.92     41.51 o 
   1  37   2      295.08      335.51     47.52 o 
   2  37   2      143.15      195.20     74.20 o 
   3  37   2      600.77      545.21     37.84 o 
  -2  38   2       58.38       56.35     65.58 o 
  -1  38   2       28.66      -27.34     37.90 o 
   0  38   2       94.43      137.99     55.29 o 
   1  38   2       28.47        7.45     36.09 o 
   2  38   2       49.69      -23.57     53.44 o 
 -12   1   3       34.59       10.71     54.59 o 
 -11   1   3     1035.13     1109.23     43.43 o 
 -10   1   3      561.39      609.03     33.12 o 
  -9   1   3     1905.26     2020.96     50.21 o 
  -8   1   3      740.42      846.66     20.96 o 
  -7   1   3      346.95      311.56     15.30 o 
  -6   1   3     2659.09     2604.02     34.88 o 
  -5   1   3        6.09       25.94      3.88 o 
  -4   1   3     1429.03     1415.21     17.61 o 
  -3   1   3     2309.13     2175.73     25.07 o 
  -2   1   3    23651.91    24591.34    210.28 o 
  -1   1   3    10751.46    10762.18     93.89 o 
   0   1   3     3022.85     2628.79     22.95 o 
   1   1   3     8250.62     6878.91     66.00 o 
   2   1   3     1065.16      790.58     13.01 o 
   3   1   3    12570.63    12367.26    116.15 o 
   4   1   3    18501.15    18171.31    169.41 o 
   5   1   3      613.70      632.34     11.20 o 
   6   1   3     1375.71     1326.95     21.17 o 
   7   1   3        0.39       10.65      7.09 o 
   8   1   3     2729.33     2714.13     66.88 o 
   9   1   3     2339.97     2417.77    117.77 o 
  10   1   3      116.70       98.66     26.59 o 
  11   1   3      153.93      132.73     29.35 o 
 -12   2   3     1126.63     1031.60     50.42 o 
 -11   2   3      242.10      278.82     31.28 o 
 -10   2   3      926.86     1021.33     46.07 o 
  -9   2   3     1142.03     1157.92     38.23 o 
  -8   2   3     1481.37     1594.53     37.77 o 
  -7   2   3     2530.82     2522.77     47.75 o 
  -6   2   3      500.52      472.84     10.71 o 
  -5   2   3     5860.93     6169.35     68.80 o 
  -4   2   3     1510.39     1515.71     20.69 o 
  -3   2   3      158.63       77.72      9.00 o 
  -2   2   3     1340.00     1006.63     16.38 o 
  -1   2   3     6319.96     5816.84     54.96 o 
   0   2   3    14848.56    14390.54    121.22 o 
   1   2   3      475.56      588.56      9.96 o 
   2   2   3    44984.17    44199.73    441.98 o 
   3   2   3    18155.80    17451.42    165.74 o 
   4   2   3      210.97      174.15      6.82 o 
   5   2   3    11328.17    11527.75    117.09 o 
   6   2   3     1489.44     1603.11     24.57 o 
   7   2   3     4617.77     4712.18     79.79 o 
   8   2   3      329.22      344.55      9.09 o 
   9   2   3      972.45     1017.67     31.74 o 
  10   2   3     1449.07     1515.12     56.03 o 
  11   2   3        0.65       13.32     25.38 o 
 -12   3   3       21.28       34.24     29.27 o 
 -11   3   3      225.25      233.63     23.69 o 
 -10   3   3      279.90      273.76     24.80 o 
  -9   3   3      307.39      309.90     16.00 o 
  -8   3   3      140.60      143.46     12.52 o 
  -7   3   3      500.44      540.35     32.13 o 
  -6   3   3       15.13       30.10     17.16 o 
  -5   3   3      136.55      101.79      5.48 o 
  -4   3   3       61.35       72.86      7.73 o 
  -3   3   3    20022.16    20365.88    182.44 o 
  -2   3   3        0.11        9.86      5.07 o 
  -1   3   3      238.80      185.58      6.73 o 
   0   3   3        4.79       15.04      4.79 o 
   1   3   3      207.84      201.69      6.50 o 
   2   3   3     1560.89     1686.21     21.42 o 
   3   3   3       86.57       45.95      7.14 o 
   4   3   3     4021.45     3621.93     40.30 o 
   5   3   3      109.98      138.51      7.05 o 
   6   3   3     3623.23     3748.21     48.93 o 
   7   3   3     1571.89     1591.87     34.64 o 
   8   3   3      276.40      293.63      8.37 o 
   9   3   3      229.11      277.20     18.64 o 
  10   3   3       46.50       88.98     18.64 o 
  11   3   3        3.79       34.35     60.42 o 
 -12   4   3      178.53      181.18     49.32 o 
 -11   4   3      148.29      236.46     92.09 o 
 -10   4   3       42.30       -1.45     17.69 o 
  -9   4   3      546.72      571.48     23.36 o 
  -8   4   3        1.86       13.91     13.45 o 
  -7   4   3     5232.53     5487.62     81.48 o 
  -6   4   3       35.16       42.35      8.26 o 
  -5   4   3     1137.17      973.84     15.29 o 
  -4   4   3      100.32      104.11      8.08 o 
  -3   4   3     1010.48      864.19     17.50 o 
  -2   4   3    30691.27    29940.07    282.09 o 
  -1   4   3     6074.66     6240.30     69.24 o 
   0   4   3        6.67       37.29      6.91 o 
   1   4   3     6291.67     6090.34     78.91 o 
   2   4   3     5637.05     5922.58     68.00 o 
   3   4   3        5.12        8.13      5.94 o 
   4   4   3     1389.75     1213.03     17.03 o 
   5   4   3     5821.14     5807.89     64.90 o 
   6   4   3      245.93      219.56     10.40 o 
   7   4   3       54.44       67.95     14.01 o 
   8   4   3      780.93      816.64     16.69 o 
   9   4   3      186.15      199.61     18.38 o 
  10   4   3      832.58      924.56     34.88 o 
  11   4   3        6.58      -18.65     31.36 o 
 -12   5   3       58.43       87.37     25.41 o 
 -11   5   3      472.40      515.17     45.22 o 
 -10   5   3      272.08      264.62     26.48 o 
  -9   5   3      951.16     1119.57     64.64 o 
  -8   5   3     1762.78     1834.83     79.30 o 
  -7   5   3      227.72      290.96     19.03 o 
  -6   5   3     3494.73     3433.04     65.82 o 
  -5   5   3     1085.95     1109.01     21.35 o 
  -4   5   3    17819.52    17580.37    171.21 o 
  -3   5   3    17529.35    17785.24    166.22 o 
  -2   5   3    12348.31    12197.16    118.62 o 
  -1   5   3    29511.11    29613.29    316.40 o 
   0   5   3     3136.68     3157.14     52.16 o 
   1   5   3    49210.60    48445.82    663.33 o 
   2   5   3     7187.92     6808.73     79.82 o 
   3   5   3     2123.14     2136.21     28.81 o 
   4   5   3     4780.75     4669.56     55.11 o 
   5   5   3       41.85       50.39      7.97 o 
   6   5   3     4470.20     4693.44     60.11 o 
   7   5   3     2202.06     2176.40     35.50 o 
   8   5   3     1549.99     1609.92     29.78 o 
   9   5   3     1381.19     1552.11     43.96 o 
  10   5   3       98.51       74.09     20.52 o 
  11   5   3      635.74      635.71     43.41 o 
 -12   6   3      131.60      162.63     31.24 o 
 -11   6   3        5.56       52.09     23.96 o 
 -10   6   3      654.30      718.47     43.80 o 
  -9   6   3      769.49      830.84     90.89 o 
  -8   6   3      871.43      891.55     33.51 o 
  -7   6   3       85.82      116.58     12.80 o 
  -6   6   3      883.80      890.61     15.89 o 
  -5   6   3     7091.69     7172.69     76.66 o 
  -4   6   3     5819.14     5793.00     59.44 o 
  -3   6   3     1354.55     1689.13     21.86 o 
  -2   6   3     6557.79     7231.13    113.88 o 
  -1   6   3    24141.29    23350.11    279.15 o 
   0   6   3    10138.15     9928.03    142.80 o 
   1   6   3     1456.11     1569.02     40.94 o 
   2   6   3     3021.57     2539.22     41.90 o 
   3   6   3    26088.43    25781.18    277.73 o 
   4   6   3      204.34      145.56      8.26 o 
   5   6   3       93.47      111.65      7.66 o 
   6   6   3       30.68       38.63      9.87 o 
   7   6   3     1403.12     1414.67     24.61 o 
   8   6   3        2.45       12.92      7.22 o 
   9   6   3        3.31       -1.03     11.92 o 
  10   6   3      420.50      357.91     25.78 o 
  11   6   3      100.87       76.31     30.39 o 
 -11   7   3       51.77       99.72     31.39 o 
 -10   7   3      140.16      149.81     21.65 o 
  -9   7   3      180.22      231.61     20.57 o 
  -8   7   3      741.34      746.07     23.41 o 
  -7   7   3      130.98      140.83     12.16 o 
  -6   7   3     2553.24     2485.19     35.53 o 
  -5   7   3      851.10      790.50     13.44 o 
  -4   7   3      178.70      154.50      6.68 o 
  -3   7   3      947.02      920.14     14.52 o 
  -2   7   3     6260.31     5972.50     70.70 o 
  -1   7   3    26947.49    27832.22    330.42 o 
   0   7   3     6408.76     6609.82     99.90 o 
   1   7   3     2127.02     1870.82     34.15 o 
   2   7   3    19821.20    21191.14    261.49 o 
   3   7   3     2330.59     2391.33     34.13 o 
   4   7   3        4.35       -5.19      7.99 o 
   5   7   3      102.76       90.63      7.93 o 
   6   7   3      822.84      805.30     16.87 o 
   7   7   3     1036.01     1132.28     21.03 o 
   8   7   3        0.04      -16.48     10.99 o 
   9   7   3      305.01      331.15     18.29 o 
  10   7   3       96.03      159.59     28.73 o 
  11   7   3      338.52      349.19     34.34 o 
 -11   8   3        1.14       13.14     20.34 o 
 -10   8   3      544.67      582.58     36.40 o 
  -9   8   3      569.43      574.26     34.29 o 
  -8   8   3      762.33      807.87     38.49 o 
  -7   8   3     7160.19     7154.18    164.96 o 
  -6   8   3      262.36      292.96      9.77 o 
  -5   8   3    10244.62    10463.94    108.10 o 
  -4   8   3     3062.01     2996.43     37.36 o 
  -3   8   3    14142.53    14373.63    185.97 o 
  -2   8   3    14082.95    14252.40    169.05 o 
  -1   8   3     2456.72     2054.26     32.40 o 
   0   8   3    30942.32    29471.36    404.20 o 
   1   8   3     1054.28     1207.51     24.96 o 
   2   8   3     1847.65     1564.08     31.62 o 
   3   8   3      516.37      727.54     15.03 o 
   4   8   3     2763.24     2783.38     44.11 o 
   5   8   3     4588.92     4749.35    110.67 o 
   6   8   3     2065.65     2066.16     38.79 o 
   7   8   3     1158.16     1146.70     20.66 o 
   8   8   3       86.47       82.02      7.45 o 
   9   8   3      362.61      356.88     21.44 o 
  10   8   3     1714.72     1838.62     64.76 o 
  11   8   3      126.43      144.17     32.02 o 
 -11   9   3      189.40      218.12     29.63 o 
 -10   9   3      403.78      353.90     31.94 o 
  -9   9   3      609.50      613.47     24.51 o 
  -8   9   3     2401.81     2415.77     51.88 o 
  -7   9   3        3.35       27.65     10.30 o 
  -6   9   3     2001.68     2132.27     34.73 o 
  -5   9   3     1319.81     1462.98     20.04 o 
  -4   9   3     8793.71     7922.05     87.00 o 
  -3   9   3     9632.75    10193.30    111.99 o 
  -2   9   3    16652.80    17174.28    213.20 o 
  -1   9   3    18608.72    17801.41    229.88 o 
   0   9   3     1015.58     1078.44     23.14 o 
   1   9   3     2461.07     2671.43     45.06 o 
   2   9   3        5.21       14.77     11.06 o 
   3   9   3       78.47      138.02     10.17 o 
   4   9   3     1305.81     1231.21     21.49 o 
   5   9   3      183.85      181.18     19.84 o 
   6   9   3     2862.86     2748.09     41.29 o 
   7   9   3      318.54      259.92     10.90 o 
   8   9   3      492.39      509.61     16.98 o 
   9   9   3      947.85      928.31     51.90 o 
  10   9   3       79.26       47.43     49.07 o 
  11   9   3      880.85      904.04     44.66 o 
 -11  10   3        4.36       16.24     40.93 o 
 -10  10   3       54.49        3.91     21.17 o 
  -9  10   3       72.44       81.45     22.61 o 
  -8  10   3      249.15      274.60     14.44 o 
  -7  10   3      533.36      566.18     18.36 o 
  -6  10   3        0.00        5.77     10.20 o 
  -5  10   3      546.89      543.28     11.67 o 
  -4  10   3       11.22       32.98      5.79 o 
  -3  10   3     1606.94     1649.05     37.97 o 
  -2  10   3     1775.78     2179.02     34.87 o 
  -1  10   3     5340.51     5784.37     83.96 o 
   0  10   3      470.38      444.88     19.08 o 
   1  10   3     6005.34     6289.77     97.13 o 
   2  10   3       59.37       29.18      8.53 o 
   3  10   3      207.07      210.29     11.20 o 
   4  10   3     1176.64     1092.04     21.06 o 
   5  10   3       10.68       -1.41     11.75 o 
   6  10   3       80.55       98.46     13.00 o 
   7  10   3      174.63      180.41      9.42 o 
   8  10   3      286.48      231.84     12.70 o 
   9  10   3       44.85       93.93     29.74 o 
  10  10   3        3.77       18.14     21.81 o 
  11  10   3        8.71      -17.67     29.03 o 
 -11  11   3      130.14      145.67     36.32 o 
 -10  11   3       37.33       39.71     25.98 o 
  -9  11   3     1825.17     1890.35     61.88 o 
  -8  11   3      873.76      856.37     51.89 o 
  -7  11   3      143.27      181.69     14.87 o 
  -6  11   3     4736.33     4739.47     71.63 o 
  -5  11   3      514.00      549.17     16.63 o 
  -4  11   3     4024.14     3551.48     42.32 o 
  -3  11   3     4362.42     4448.46     60.03 o 
  -2  11   3     7196.95     6695.43     90.16 o 
  -1  11   3    28387.60    27855.08    378.96 o 
   0  11   3     3492.39     3100.22     52.57 o 
   1  11   3     4029.49     4341.75     72.24 o 
   2  11   3     3857.39     4229.00     64.90 o 
   3  11   3     2220.63     1904.24     36.09 o 
   4  11   3      978.86      844.48     19.76 o 
   5  11   3        2.00        7.97      8.47 o 
   6  11   3     4188.57     3857.79     57.25 o 
   7  11   3     1135.40     1086.41     22.47 o 
   8  11   3      287.02      342.31     22.36 o 
   9  11   3      338.89      371.12     26.27 o 
  10  11   3      569.38      569.36     34.87 o 
  11  11   3      617.50      675.11     67.06 o 
 -11  12   3       11.12        2.75     28.88 o 
 -10  12   3      486.77      605.91     40.21 o 
  -9  12   3      652.93      645.77     40.86 o 
  -8  12   3     1569.83     1544.31     42.67 o 
  -7  12   3     2266.83     2299.04     43.78 o 
  -6  12   3      722.02      629.50     18.73 o 
  -5  12   3     6567.69     6544.32     95.29 o 
  -4  12   3       13.02       -5.17     13.72 o 
  -3  12   3     6859.06     6562.26    113.62 o 
  -2  12   3    25308.79    26053.39    316.42 o 
  -1  12   3     1013.25      869.28     56.54 o 
   0  12   3    19406.24    18078.40    253.04 o 
   1  12   3       33.22       29.40     10.43 o 
   2  12   3      361.24      306.76     13.32 o 
   3  12   3     1180.10     1070.92     27.56 o 
   4  12   3     1246.88     1290.96     31.68 o 
   5  12   3    10750.10    10734.16    239.11 o 
   6  12   3      319.74      316.32     13.15 o 
   7  12   3      763.22      731.86     20.30 o 
   8  12   3      668.98      731.73     21.15 o 
   9  12   3      768.17      761.57     35.07 o 
  10  12   3      631.11      686.14     42.66 o 
  11  12   3        8.24       29.05     43.82 o 
 -11  13   3        1.82       37.72     39.58 o 
 -10  13   3       41.11        6.15     28.12 o 
  -9  13   3      126.76      115.63     24.22 o 
  -8  13   3      819.67      785.52     33.35 o 
  -7  13   3       66.68       82.94      8.90 o 
  -6  13   3      636.79      626.83     17.90 o 
  -5  13   3     1454.47     1352.49     27.42 o 
  -4  13   3      335.35      303.24     10.16 o 
  -3  13   3      228.87      217.70     21.46 o 
  -2  13   3     3716.42     3680.39     54.33 o 
  -1  13   3       42.99       23.66     10.13 o 
   0  13   3      511.95      466.17     15.19 o 
   1  13   3      744.51      662.57     17.74 o 
   2  13   3      856.90     1172.62     28.71 o 
   3  13   3       39.19       62.29      9.09 o 
   4  13   3        3.97       33.26     12.94 o 
   5  13   3        0.14       34.20     17.59 o 
   6  13   3      233.56      251.02     33.79 o 
   7  13   3        0.17       -4.84      7.27 o 
   8  13   3       12.18       16.62     11.57 o 
   9  13   3      142.67      159.34     24.09 o 
  10  13   3        0.10       49.53     33.27 o 
  11  13   3      173.42      193.21     41.38 o 
 -11  14   3       23.16       21.56     37.50 o 
 -10  14   3      474.23      539.16     42.53 o 
  -9  14   3       69.67       89.72     26.73 o 
  -8  14   3     1478.06     1495.29     44.00 o 
  -7  14   3      289.78      310.28     30.73 o 
  -6  14   3      206.19      209.26     13.21 o 
  -5  14   3      677.00      664.61     24.85 o 
  -4  14   3      408.43      528.26     13.33 o 
  -3  14   3      593.33      521.76     17.48 o 
  -2  14   3     4350.03     4604.30     65.42 o 
  -1  14   3      798.67      732.47     20.67 o 
   0  14   3     1629.01     1386.27     66.45 o 
   1  14   3     4295.20     4580.44     73.88 o 
   2  14   3     4990.80     4726.59     89.47 o 
   3  14   3     2327.02     2092.96     89.96 o 
   4  14   3      308.97      366.22     29.40 o 
   5  14   3     7109.69     7359.90    106.98 o 
   6  14   3      377.55      378.74     16.98 o 
   7  14   3      953.81      991.90     22.10 o 
   8  14   3       21.89        6.26     18.28 o 
   9  14   3      832.77      841.10     39.22 o 
  10  14   3        2.70       28.21     22.45 o 
 -11  15   3      728.98      827.12     57.76 o 
 -10  15   3       34.41       28.89     30.27 o 
  -9  15   3     1467.84     1487.11     86.38 o 
  -8  15   3     3241.04     3437.18     79.66 o 
  -7  15   3      290.49      323.64     20.48 o 
  -6  15   3     2131.16     2083.29     45.18 o 
  -5  15   3       10.35        5.03     18.95 o 
  -4  15   3        3.78        5.12     11.99 o 
  -3  15   3       94.90       55.91      8.19 o 
  -2  15   3     2222.39     2053.31     32.19 o 
  -1  15   3    15349.66    14924.08    218.90 o 
   0  15   3     1637.78     1423.72     63.88 o 
   1  15   3     4472.59     4248.31     73.76 o 
   2  15   3     1046.14      995.48     30.04 o 
   3  15   3     9692.72     9391.70    278.89 o 
   4  15   3     4071.27     4266.89     75.80 o 
   5  15   3      233.79      265.95     14.74 o 
   6  15   3     6930.24     7019.31     96.54 o 
   7  15   3        7.57        6.41      7.59 o 
   8  15   3     1195.02     1073.54     39.93 o 
   9  15   3      234.60      247.83     27.58 o 
  10  15   3      203.69      247.98     31.53 o 
 -11  16   3       34.32      -17.32     37.47 o 
 -10  16   3       84.04       46.15     44.64 o 
  -9  16   3       90.79       69.55     25.43 o 
  -8  16   3      169.46      191.73     22.89 o 
  -7  16   3      992.96     1063.99     56.04 o 
  -6  16   3      145.65      164.54     25.37 o 
  -5  16   3      362.43      348.72     14.15 o 
  -4  16   3      542.49      558.06     16.12 o 
  -3  16   3     2000.35     1851.69     39.60 o 
  -2  16   3     1770.44     1502.16     28.58 o 
  -1  16   3      207.21      246.91     25.25 o 
   0  16   3     5155.39     5138.40     93.90 o 
   1  16   3        3.82       71.98     26.59 o 
   2  16   3     1945.07     2113.55     42.98 o 
   3  16   3       12.75       16.35      7.55 o 
   4  16   3      533.22      507.20     20.18 o 
   5  16   3     4264.66     4006.45     80.49 o 
   6  16   3      579.01      545.53     20.82 o 
   7  16   3      352.13      340.39     19.71 o 
   8  16   3      433.49      386.38     29.73 o 
   9  16   3       49.34       83.17     25.07 o 
  10  16   3      129.36      119.41     56.01 o 
 -10  17   3       12.36      -20.55     46.60 o 
  -9  17   3      278.77      254.41     30.91 o 
  -8  17   3        0.16       -7.71     14.13 o 
  -7  17   3      582.18      606.65     26.07 o 
  -6  17   3      333.72      375.77     19.05 o 
  -5  17   3     1291.75     1306.93     31.12 o 
  -4  17   3      407.08      378.34     18.54 o 
  -3  17   3       56.19       35.42     14.87 o 
  -2  17   3     1429.59     1369.01     42.34 o 
  -1  17   3      140.11      162.96     14.38 o 
   0  17   3      832.08      851.63     23.39 o 
   1  17   3      173.18      134.19     12.18 o 
   2  17   3     1746.79     1693.27     32.46 o 
   3  17   3     2519.36     2616.68     76.62 o 
   4  17   3      719.46      715.67     20.95 o 
   5  17   3      139.21      143.78     13.50 o 
   6  17   3      593.34      654.76     24.64 o 
   7  17   3      403.66      357.71     38.22 o 
   8  17   3      736.56      769.19     45.42 o 
   9  17   3      146.67       89.66     33.42 o 
  10  17   3       39.44       28.43     37.68 o 
 -10  18   3      611.78      552.22     57.36 o 
  -9  18   3       93.14      106.77     45.87 o 
  -8  18   3     1125.58     1196.74     47.09 o 
  -7  18   3     1214.64     1312.40     39.07 o 
  -6  18   3       43.75       40.51     15.83 o 
  -5  18   3     3623.91     3716.79     72.22 o 
  -4  18   3     1592.99     1715.26     37.80 o 
  -3  18   3      809.55      734.28     47.89 o 
  -2  18   3     3949.00     3504.85     62.88 o 
  -1  18   3        0.37       17.54     12.92 o 
   0  18   3     3175.03     3056.37     52.53 o 
   1  18   3       70.48       10.13     11.37 o 
   2  18   3     8159.47     8616.20    232.93 o 
   3  18   3     4875.26     4988.82     81.57 o 
   4  18   3     1908.19     1723.38     36.26 o 
   5  18   3     3514.10     3407.58    121.15 o 
   6  18   3       48.16       41.40     12.49 o 
   7  18   3     2511.28     2634.40     57.49 o 
   8  18   3      789.72      740.07     47.26 o 
   9  18   3      391.39      372.43     72.42 o 
  10  18   3      721.24      821.76     51.16 o 
 -10  19   3      328.14      269.60     51.56 o 
  -9  19   3      381.69      426.65     32.04 o 
  -8  19   3      392.29      416.70     27.21 o 
  -7  19   3      443.93      427.42     22.38 o 
  -6  19   3     1327.93     1260.42     33.68 o 
  -5  19   3       18.61      -27.46     18.41 o 
  -4  19   3      917.47     1008.40     27.50 o 
  -3  19   3      291.84      342.51     16.22 o 
  -2  19   3      283.84      318.10     24.30 o 
  -1  19   3     2489.77     2519.08     55.68 o 
   0  19   3      480.71      550.67     20.75 o 
   1  19   3     2526.31     2383.45     47.58 o 
   2  19   3     3707.13     3491.38     86.44 o 
   3  19   3     2956.60     3134.62     68.40 o 
   4  19   3     1158.32     1171.16     35.24 o 
   5  19   3      578.96      580.89     24.85 o 
   6  19   3     1502.10     1508.92     71.87 o 
   7  19   3       34.07       17.30     19.99 o 
   8  19   3      556.75      568.98     39.47 o 
   9  19   3      328.63      259.14     27.20 o 
  10  19   3      179.05      227.89     32.09 o 
 -10  20   3       10.75      -52.60     50.97 o 
  -9  20   3        3.84       -3.68     31.36 o 
  -8  20   3        7.33       47.24     39.57 o 
  -7  20   3       17.52       33.50     16.84 o 
  -6  20   3       21.66       -2.64     13.24 o 
  -5  20   3      530.16      577.72     21.39 o 
  -4  20   3     1515.68     1625.49     48.84 o 
  -3  20   3      687.89      696.10     19.96 o 
  -2  20   3      101.82      110.16     15.76 o 
  -1  20   3       49.03       53.67     16.36 o 
   0  20   3       18.78       16.35     15.01 o 
   1  20   3     2899.97     3157.33     67.49 o 
   2  20   3       98.00      128.93     17.61 o 
   3  20   3       16.40       18.74     17.78 o 
   4  20   3       13.51       -5.89     17.19 o 
   5  20   3      457.66      440.15     27.86 o 
   6  20   3      162.57      149.40     22.47 o 
   7  20   3      176.88      191.35     23.59 o 
   8  20   3      292.47      323.03     40.83 o 
   9  20   3       76.90      107.44     33.77 o 
  10  20   3       69.64       54.85     37.98 o 
 -10  21   3      356.33      320.22     51.98 o 
  -9  21   3       34.59       43.39     36.40 o 
  -8  21   3      363.17      354.01     31.22 o 
  -7  21   3        2.55       24.35     22.16 o 
  -6  21   3     1990.57     1862.60     45.71 o 
  -5  21   3       48.49       17.24     15.31 o 
  -4  21   3     3768.92     4062.00     84.29 o 
  -3  21   3     2289.09     2430.93     62.01 o 
  -2  21   3      987.23     1097.63     32.59 o 
  -1  21   3     1216.81     1345.27     33.29 o 
   0  21   3      354.82      274.51     17.60 o 
   1  21   3     6352.99     6401.50    203.83 o 
   2  21   3      737.53      727.22     29.19 o 
   3  21   3      650.36      710.82     57.65 o 
   4  21   3       13.04       32.75     18.30 o 
   5  21   3        0.12      -20.81     17.75 o 
   6  21   3     1426.05     1431.88     41.34 o 
   7  21   3        1.19       10.77     17.80 o 
   8  21   3      451.31      453.62     45.69 o 
   9  21   3     1116.67     1037.40     56.62 o 
 -10  22   3      458.15      607.08    213.94 o 
  -9  22   3      264.30      237.23     36.36 o 
  -8  22   3       10.56        5.52     19.07 o 
  -7  22   3      626.24      662.06     29.69 o 
  -6  22   3      725.62      732.81     27.27 o 
  -5  22   3     4164.57     4435.80    103.53 o 
  -4  22   3     1447.71     1518.58     45.70 o 
  -3  22   3       77.39       72.44     20.58 o 
  -2  22   3     1143.97     1108.02     36.23 o 
  -1  22   3      600.37      581.87     24.47 o 
   0  22   3     6738.82     7093.35    123.27 o 
   1  22   3      182.77      249.76     32.66 o 
   2  22   3     4415.76     4703.19    104.45 o 
   3  22   3     2833.33     2963.19     90.73 o 
   4  22   3      180.37      258.05     30.12 o 
   5  22   3     1299.06     1481.58     44.14 o 
   6  22   3      274.82      266.53     24.50 o 
   7  22   3      722.22      799.66     31.99 o 
   8  22   3      405.29      407.85     36.51 o 
   9  22   3      318.12      309.85     44.52 o 
  -9  23   3      222.32      188.71     70.19 o 
  -8  23   3        9.57       33.94     30.90 o 
  -7  23   3       80.23       66.40     32.92 o 
  -6  23   3      135.23      165.70     18.38 o 
  -5  23   3       58.06       60.67     16.00 o 
  -4  23   3       95.90       79.65     15.68 o 
  -3  23   3       29.46       51.61     12.88 o 
  -2  23   3     1174.48     1276.09     32.87 o 
  -1  23   3      362.20      394.21     22.36 o 
   0  23   3       89.26       82.02     16.99 o 
   1  23   3      122.77      172.23     31.77 o 
   2  23   3      806.00      892.82     33.33 o 
   3  23   3        9.90       -2.80     13.67 o 
   4  23   3       68.63       84.71     33.43 o 
   5  23   3      129.78      164.62     18.22 o 
   6  23   3      822.94      832.09     27.29 o 
   7  23   3       15.37       -6.41     18.41 o 
   8  23   3       12.51       19.60     24.86 o 
   9  23   3        7.48       32.40     47.78 o 
  -9  24   3      190.65      149.17     43.37 o 
  -8  24   3       60.46       62.82     44.91 o 
  -7  24   3      309.08      293.85     23.96 o 
  -6  24   3       27.06       32.15     19.79 o 
  -5  24   3     1291.08     1400.89     40.19 o 
  -4  24   3       60.61       82.80     17.22 o 
  -3  24   3     1115.72     1130.13     26.99 o 
  -2  24   3      968.57      947.09     28.88 o 
  -1  24   3     1220.40     1384.11     77.59 o 
   0  24   3     3118.13     3124.55     72.91 o 
   1  24   3        9.76       -8.85     15.09 o 
   2  24   3     1671.97     1862.59     47.58 o 
   3  24   3     1460.73     1573.49     44.24 o 
   4  24   3        2.00        4.99     15.59 o 
   5  24   3       69.58       80.89     27.79 o 
   6  24   3       85.23       67.62     16.71 o 
   7  24   3       93.86      123.84     20.49 o 
   8  24   3      551.30      548.92     41.34 o 
   9  24   3      136.15      112.77     40.16 o 
  -9  25   3      117.98      131.65     32.16 o 
  -8  25   3      464.81      515.58     41.49 o 
  -7  25   3       23.59       32.44     19.45 o 
  -6  25   3     2409.11     2508.60     74.93 o 
  -5  25   3       72.12       71.49     36.63 o 
  -4  25   3     2930.44     2971.71     73.22 o 
  -3  25   3     2589.98     2684.74     52.19 o 
  -2  25   3       28.98       52.65     15.63 o 
  -1  25   3      406.76      441.38     21.38 o 
   0  25   3      651.72      712.48     31.10 o 
   1  25   3     5401.26     5482.79    118.52 o 
   2  25   3     1986.89     1917.69     54.16 o 
   3  25   3      962.35     1029.21     46.64 o 
   4  25   3      294.12      278.44     22.41 o 
   5  25   3       35.31       16.31     15.96 o 
   6  25   3      942.98      972.20     34.06 o 
   7  25   3      276.89      364.19     63.75 o 
   8  25   3      444.62      428.00     35.98 o 
  -9  26   3      130.91       83.06     50.60 o 
  -8  26   3        1.18       -8.85     27.40 o 
  -7  26   3      100.43      110.72     23.92 o 
  -6  26   3        5.71       38.21     25.12 o 
  -5  26   3     1264.12     1428.32     43.23 o 
  -4  26   3     1927.16     1940.72     55.44 o 
  -3  26   3      439.48      512.12     20.91 o 
  -2  26   3      260.13      297.26     17.39 o 
  -1  26   3      507.92      484.69     35.01 o 
   0  26   3       37.29       43.71     17.36 o 
   1  26   3      329.33      323.26     19.55 o 
   2  26   3      484.66      524.61     23.18 o 
   3  26   3      142.68      178.00     17.93 o 
   4  26   3        6.49       13.37     17.18 o 
   5  26   3       27.68       28.47     18.34 o 
   6  26   3       64.23       64.75     17.76 o 
   7  26   3      171.57      162.41     26.75 o 
   8  26   3      224.96      167.75     32.24 o 
  -8  27   3      222.14      149.79     28.37 o 
  -7  27   3       57.14       62.56     20.91 o 
  -6  27   3      284.03      258.84     30.69 o 
  -5  27   3      261.48      243.26     22.13 o 
  -4  27   3       12.14       45.28     20.94 o 
  -3  27   3      199.77      173.52     15.61 o 
  -2  27   3       20.56       12.77     29.71 o 
  -1  27   3      302.93      353.19     20.95 o 
   0  27   3     1708.17     1762.64     62.05 o 
   1  27   3      486.05      481.72     26.13 o 
   2  27   3        2.82       13.73     17.57 o 
   3  27   3       40.51       55.45     11.92 o 
   4  27   3      537.47      506.04     42.94 o 
   5  27   3      418.00      387.56     23.67 o 
   6  27   3      400.37      437.19     27.68 o 
   7  27   3       69.38       41.68     21.28 o 
   8  27   3       26.89       53.71     27.89 o 
  -8  28   3      120.83      160.65     99.90 o 
  -7  28   3      627.63      629.11     35.68 o 
  -6  28   3       51.71       27.25     32.00 o 
  -5  28   3     2802.38     2675.08     65.98 o 
  -4  28   3      743.80      786.71     34.37 o 
  -3  28   3      963.06      992.38     29.52 o 
  -2  28   3     1838.65     1953.22     63.30 o 
  -1  28   3        0.70        6.19     14.04 o 
   0  28   3      813.15      862.15     31.86 o 
   1  28   3      419.81      395.42     31.21 o 
   2  28   3     2942.01     2891.86     86.26 o 
   3  28   3        6.05      -16.47     20.46 o 
   4  28   3       87.16       76.29     18.80 o 
   5  28   3      545.32      562.97     27.45 o 
   6  28   3       16.96       50.99     26.65 o 
   7  28   3      640.55      584.10     37.96 o 
   8  28   3      357.03      312.22     41.00 o 
  -8  29   3      284.08      258.22     34.67 o 
  -7  29   3       14.35       24.61     29.30 o 
  -6  29   3      528.98      569.60     31.37 o 
  -5  29   3      128.79       79.84     19.52 o 
  -4  29   3     1132.56     1064.88     36.67 o 
  -3  29   3     1168.34     1170.48     39.17 o 
  -2  29   3     1371.19     1295.74     38.05 o 
  -1  29   3     1626.68     1539.54     55.32 o 
   0  29   3      177.94      207.72     45.80 o 
   1  29   3      645.90      754.26     44.28 o 
   2  29   3       72.63      127.48     36.74 o 
   3  29   3       15.50       18.93     23.38 o 
   4  29   3      115.73       87.95     22.29 o 
   5  29   3        3.14       20.78     18.79 o 
   6  29   3      106.59       94.16     23.25 o 
   7  29   3       34.56       19.76     43.97 o 
  -7  30   3        0.23        1.09     26.93 o 
  -6  30   3       37.14       12.14     22.24 o 
  -5  30   3        1.66      -13.85     22.21 o 
  -4  30   3      101.14      123.86     23.59 o 
  -3  30   3        3.28        1.23     46.00 o 
  -2  30   3        2.71       -2.57     18.79 o 
  -1  30   3      151.57      122.07     18.36 o 
   0  30   3       47.91       49.69     20.39 o 
   1  30   3      454.96      423.90     25.81 o 
   2  30   3       10.59       10.64     14.55 o 
   3  30   3        5.33       -6.53     21.17 o 
   4  30   3      342.34      371.98     24.91 o 
   5  30   3      110.54      122.17     21.26 o 
   6  30   3        0.11       55.28     24.22 o 
   7  30   3       26.69       53.16     29.94 o 
  -7  31   3       15.15       46.40     40.36 o 
  -6  31   3      281.04      289.96     35.53 o 
  -5  31   3        3.66       32.74     29.07 o 
  -4  31   3      566.36      469.44     58.87 o 
  -3  31   3       20.20       20.93     19.67 o 
  -2  31   3        9.53       45.20     17.75 o 
  -1  31   3     1280.50     1217.74     37.54 o 
   0  31   3      138.29       90.93     17.01 o 
   1  31   3     1325.35     1454.67     43.13 o 
   2  31   3      460.91      458.47     28.45 o 
   3  31   3      367.49      358.20     27.71 o 
   4  31   3      473.08      491.49     34.63 o 
   5  31   3       31.16       17.82     37.47 o 
   6  31   3      579.32      578.42    104.52 o 
  -6  32   3        8.74       -3.22     25.75 o 
  -5  32   3      388.96      373.74     36.33 o 
  -4  32   3        4.72        2.35     19.69 o 
  -3  32   3       43.70       45.37     22.44 o 
  -2  32   3      865.92      842.39     37.89 o 
  -1  32   3        0.63       15.77     16.95 o 
   0  32   3      927.88      973.58     32.53 o 
   1  32   3       40.61       76.39     17.64 o 
   2  32   3      599.79      585.70     34.55 o 
   3  32   3      601.67      629.04     35.97 o 
   4  32   3      173.55      148.51     25.89 o 
   5  32   3      792.60      805.50     56.70 o 
   6  32   3        0.05        5.87     29.05 o 
  -6  33   3        6.13       14.22     23.97 o 
  -5  33   3        3.60       41.14     38.05 o 
  -4  33   3       73.85       66.69     22.96 o 
  -3  33   3       44.34       67.80     31.05 o 
  -2  33   3       40.63       69.69     26.82 o 
  -1  33   3        0.30      -13.76     23.36 o 
   0  33   3        7.69       29.59     19.15 o 
   1  33   3       45.70       44.33     18.19 o 
   2  33   3        1.29      -29.74     19.82 o 
   3  33   3       30.06       62.17     27.07 o 
   4  33   3       38.67       68.15     23.78 o 
   5  33   3        9.32        5.56     26.57 o 
   6  33   3      149.81       84.38     50.36 o 
  -5  34   3       24.75        1.44     22.74 o 
  -4  34   3        0.65       19.49     19.17 o 
  -3  34   3      163.21      147.69     25.98 o 
  -2  34   3      347.42      416.26     32.82 o 
  -1  34   3        3.49       -5.01     22.98 o 
   0  34   3      572.95      477.56     24.58 o 
   1  34   3       82.91       73.06     22.40 o 
   2  34   3      325.02      343.06     37.39 o 
   3  34   3      333.72      313.78     28.37 o 
   4  34   3      117.53       61.84     40.10 o 
   5  34   3      342.01      376.59     36.21 o 
  -5  35   3       22.35        3.44     30.54 o 
  -4  35   3       77.53      107.21     26.57 o 
  -3  35   3       63.09       54.94     29.65 o 
  -2  35   3      123.32      137.60     26.31 o 
  -1  35   3     1231.35     1175.80     86.04 o 
   0  35   3      211.85      179.98     20.38 o 
   1  35   3      506.60      490.70     48.03 o 
   2  35   3      351.16      355.31     48.56 o 
   3  35   3      622.84      559.26     36.58 o 
   4  35   3      798.19      729.67     45.22 o 
  -4  36   3       17.13      -11.42     28.30 o 
  -3  36   3        3.00        2.95     19.15 o 
  -2  36   3       76.72      139.79     53.06 o 
  -1  36   3       51.37       29.42     35.86 o 
   0  36   3       53.10       56.17     38.98 o 
   1  36   3      361.95      342.79     39.29 o 
   2  36   3      294.76      260.45     38.20 o 
   3  36   3      119.70      157.09     31.32 o 
   4  36   3      104.56      104.10     33.17 o 
  -3  37   3       70.49       99.53     36.12 o 
  -2  37   3       19.75       59.31     30.81 o 
  -1  37   3       52.56      -13.18     52.52 o 
   0  37   3      119.95      175.47     53.89 o 
   1  37   3       69.83       73.50     37.72 o 
   2  37   3        0.53        4.89     29.66 o 
   3  37   3       35.77       74.14     35.68 o 
  -2  38   3      233.95      187.93     38.51 o 
  -1  38   3       61.47       24.45     42.31 o 
   0  38   3      375.47      411.48     53.72 o 
   1  38   3       65.69      120.39     37.22 o 
   2  38   3      345.61      271.99     34.25 o 
 -12   0   4      902.13      795.55    116.96 o 
 -11   0   4      277.21      333.29     37.64 o 
 -10   0   4     1318.07     1431.97     57.55 o 
  -9   0   4     1905.01     2015.21     71.64 o 
  -8   0   4     2289.76     2305.30     97.28 o 
  -7   0   4     2227.45     2282.90     62.91 o 
  -6   0   4     1392.14     1520.40     29.06 o 
  -5   0   4    10278.87     9724.38    129.15 o 
  -4   0   4     3104.02     2834.38     89.80 o 
  -3   0   4     4231.96     3846.48     56.90 o 
  -2   0   4    13234.74    14122.75    190.02 o 
  -1   0   4    18113.28    20370.78    320.79 o 
   0   0   4    18925.86    20802.49    223.01 o 
   1   0   4    24707.78    24386.74    317.79 o 
   2   0   4    30064.37    29627.74    403.24 o 
   3   0   4    24866.65    24545.92    314.24 o 
   4   0   4     3575.28     3653.23    127.55 o 
   5   0   4    15363.89    15626.24    235.32 o 
   6   0   4      460.42      460.26     16.26 o 
   7   0   4     6538.01     6527.10    125.39 o 
   8   0   4      630.17      545.81     40.99 o 
   9   0   4     1411.88     1348.98     70.14 o 
  10   0   4      918.80      910.04     65.55 o 
  11   0   4        0.56       -6.89     34.27 o 
 -12   1   4        8.33       14.24     37.49 o 
 -11   1   4      534.26      463.41     28.73 o 
 -10   1   4      307.55      316.54     31.85 o 
  -9   1   4     1254.76     1337.12     61.23 o 
  -8   1   4      648.23      640.53     38.84 o 
  -7   1   4      485.33      468.83     16.63 o 
  -6   1   4     2075.71     2204.35     26.10 o 
  -5   1   4      132.65      126.66      5.43 o 
  -4   1   4      240.22      160.53      5.99 o 
  -3   1   4      578.01      480.24      9.05 o 
  -2   1   4      160.95      162.13      6.74 o 
  -1   1   4     6254.41     6135.76     56.68 o 
   0   1   4     5351.04     5612.76     45.91 o 
   1   1   4    16562.23    16520.48    145.80 o 
   2   1   4     5313.52     5271.46     57.26 o 
   3   1   4      656.72      671.55     16.75 o 
   4   1   4     5926.07     5978.17     62.54 o 
   5   1   4       43.60       62.11      8.95 o 
   6   1   4     4002.57     3807.95     51.56 o 
   7   1   4     1076.76     1102.75     21.26 o 
   8   1   4     1882.24     1873.56     35.24 o 
   9   1   4     1691.46     1719.51    155.22 o 
  10   1   4        6.08       24.46     45.93 o 
  11   1   4      111.79       83.24     29.41 o 
 -12   2   4       43.15       24.47     36.25 o 
 -11   2   4       49.09       33.53     19.29 o 
 -10   2   4        3.15       -5.94     18.71 o 
  -9   2   4       68.67       87.06     24.15 o 
  -8   2   4      208.31      203.76     11.80 o 
  -7   2   4      880.80      776.18     47.58 o 
  -6   2   4       29.20       19.49      4.79 o 
  -5   2   4      505.76      500.86     10.20 o 
  -4   2   4       55.23       55.92      5.97 o 
  -3   2   4      354.66      430.77     11.95 o 
  -2   2   4    10065.83    10552.66     94.82 o 
  -1   2   4        5.11       64.69      7.09 o 
   0   2   4    19684.02    21765.44    180.37 o 
   1   2   4    24095.34    23986.89    217.93 o 
   2   2   4     7432.20     7465.00     75.99 o 
   3   2   4      398.47      340.35      7.62 o 
   4   2   4      102.03       93.34     11.73 o 
   5   2   4     1187.91     1223.27     22.29 o 
   6   2   4      385.22      374.69     12.19 o 
   7   2   4        1.86        7.22      8.09 o 
   8   2   4      352.78      325.53     11.80 o 
   9   2   4      165.19      166.81     77.73 o 
  10   2   4       79.79       50.71     23.98 o 
  11   2   4        0.02      -47.48     55.29 o 
 -12   3   4       30.30       76.44     31.52 o 
 -11   3   4      838.14      815.65     35.61 o 
 -10   3   4      329.35      279.06     23.44 o 
  -9   3   4     1932.65     2049.77    101.25 o 
  -8   3   4     1986.60     2141.18     78.78 o 
  -7   3   4       55.35       60.58      9.99 o 
  -6   3   4     4548.42     4900.06     52.09 o 
  -5   3   4        7.71       23.15      8.49 o 
  -4   3   4     3193.17     2681.59     32.38 o 
  -3   3   4    11394.19    11446.13    106.44 o 
  -2   3   4    19268.80    19307.49    179.33 o 
  -1   3   4      556.48      465.12      8.50 o 
   0   3   4     5672.25     5306.21     52.60 o 
   1   3   4    29159.67    29589.33    263.19 o 
   2   3   4     1789.53     1951.43     23.29 o 
   3   3   4    11881.86    11270.26    115.38 o 
   4   3   4     9814.35    10064.32    101.41 o 
   5   3   4     1056.01     1054.36     20.99 o 
   6   3   4     1716.29     1713.51     25.87 o 
   7   3   4       98.04      109.70      8.32 o 
   8   3   4     2121.38     2000.61     41.39 o 
   9   3   4     2583.17     2586.87     97.74 o 
  10   3   4      502.76      484.69     41.69 o 
  11   3   4      445.60      512.38     57.50 o 
 -12   4   4      322.47      358.99     59.87 o 
 -11   4   4       40.01       56.91     22.82 o 
 -10   4   4     1938.82     2043.94    126.07 o 
  -9   4   4      833.52      879.33     33.45 o 
  -8   4   4       46.06       46.80     11.59 o 
  -7   4   4     1421.33     1508.00     83.60 o 
  -6   4   4     1614.91     1502.83     30.89 o 
  -5   4   4     8500.14     8623.71     90.45 o 
  -4   4   4    13585.28    13770.66    139.85 o 
  -3   4   4     3900.95     3497.92     47.14 o 
  -2   4   4     1327.49     1348.04     28.03 o 
  -1   4   4       30.49       35.43      7.47 o 
   0   4   4    12612.76    13124.74    138.21 o 
   1   4   4     6050.69     6146.62     78.61 o 
   2   4   4     2622.46     2477.70     31.11 o 
   3   4   4    24720.34    25497.67    241.76 o 
   4   4   4     1494.66     1495.25     20.92 o 
   5   4   4     2788.53     2691.59     33.91 o 
   6   4   4       47.08       32.37     11.30 o 
   7   4   4     1441.97     1503.61     27.12 o 
   8   4   4        7.43       14.75      8.52 o 
   9   4   4      341.08      374.76     24.88 o 
  10   4   4      983.32      938.22     49.32 o 
  11   4   4       14.06       -9.15     64.48 o 
 -12   5   4        0.01       -0.76     41.92 o 
 -11   5   4       80.90      119.17     27.01 o 
 -10   5   4      303.16      345.32     23.50 o 
  -9   5   4        0.01      -17.04     12.38 o 
  -8   5   4      407.73      443.90     21.60 o 
  -7   5   4      924.37      917.67     45.31 o 
  -6   5   4       49.67       65.61      7.84 o 
  -5   5   4       70.05      108.90     10.07 o 
  -4   5   4       10.29       36.89      5.38 o 
  -3   5   4     8001.00     8741.29     88.45 o 
  -2   5   4     4472.57     4433.67     47.58 o 
  -1   5   4     7822.58     7724.64     94.00 o 
   0   5   4     1134.91     1282.94     19.47 o 
   1   5   4      362.00      426.96     19.28 o 
   2   5   4     4747.52     4369.98     54.93 o 
   3   5   4     2749.69     2570.44     34.19 o 
   4   5   4        0.15       -3.22      6.33 o 
   5   5   4      113.10      154.38      7.57 o 
   6   5   4      431.27      446.93     12.23 o 
   7   5   4      224.70      198.94      9.97 o 
   8   5   4       41.60       30.09     23.22 o 
   9   5   4      108.48      135.16     20.89 o 
  10   5   4        2.68       -7.58     15.73 o 
  11   5   4       34.54       58.29     36.97 o 
 -11   6   4       27.05       26.59     35.37 o 
 -10   6   4      556.73      507.37     26.45 o 
  -9   6   4       10.85       20.46     16.81 o 
  -8   6   4       55.87        8.84     11.83 o 
  -7   6   4     8884.14     8673.61    138.80 o 
  -6   6   4     2343.58     2396.19     39.11 o 
  -5   6   4     3912.21     3883.24     46.08 o 
  -4   6   4       53.27       54.41     15.94 o 
  -3   6   4    11291.58    11506.52    114.98 o 
  -2   6   4    16588.54    16972.60    163.84 o 
  -1   6   4     6046.53     5650.59     67.15 o 
   0   6   4    15285.76    14813.51    193.08 o 
   1   6   4     2691.08     2811.31     39.17 o 
   2   6   4    22940.50    22917.52    262.38 o 
   3   6   4     1232.12     1481.28     23.17 o 
   4   6   4     2450.13     2546.99     32.42 o 
   5   6   4     3633.56     3826.97     52.28 o 
   6   6   4     1077.20     1061.37     19.80 o 
   7   6   4      306.28      334.76     10.76 o 
   8   6   4      304.97      321.30     16.57 o 
   9   6   4        2.40        5.60     17.92 o 
  10   6   4      871.21      768.07     35.54 o 
  11   6   4        1.98       41.81     38.32 o 
 -11   7   4      150.51      232.65     48.67 o 
 -10   7   4      175.92      222.78     22.33 o 
  -9   7   4      750.71      750.64     41.05 o 
  -8   7   4      483.10      470.41     32.30 o 
  -7   7   4        1.92       29.43     24.94 o 
  -6   7   4     6830.08     6578.36     80.26 o 
  -5   7   4      435.69      341.16     11.12 o 
  -4   7   4      723.05      744.83     13.04 o 
  -3   7   4    22543.25    23770.34    225.70 o 
  -2   7   4    14247.85    13819.28    147.28 o 
  -1   7   4    33968.46    34202.24    401.41 o 
   0   7   4     2040.90     1831.80     31.27 o 
   1   7   4    15618.72    14544.82    167.52 o 
   2   7   4     3769.36     3509.06     49.15 o 
   3   7   4     2063.28     2016.96     28.07 o 
   4   7   4     4094.41     4093.55     52.26 o 
   5   7   4     1154.66     1186.37     23.44 o 
   6   7   4     1922.68     2002.06     33.30 o 
   7   7   4      649.52      610.31     22.03 o 
   8   7   4      352.26      352.80     27.03 o 
   9   7   4     1955.48     1949.17     57.23 o 
  10   7   4       81.57      152.05     32.55 o 
  11   7   4      579.99      552.08     45.97 o 
 -11   8   4        3.67      -34.12     22.88 o 
 -10   8   4       88.17      111.77     23.36 o 
  -9   8   4      504.07      493.26     45.60 o 
  -8   8   4      432.46      456.20     36.32 o 
  -7   8   4     1322.27     1312.25     24.16 o 
  -6   8   4      561.99      580.50     13.19 o 
  -5   8   4      600.59      543.87     11.95 o 
  -4   8   4     2661.48     2475.13     31.10 o 
  -3   8   4      395.55      343.80     15.43 o 
  -2   8   4     4055.94     4044.08     79.91 o 
  -1   8   4     7989.44     8416.97    108.81 o 
   0   8   4      123.85      163.86     11.75 o 
   1   8   4     1098.85     1225.07     25.68 o 
   2   8   4      263.70      237.96     22.74 o 
   3   8   4     1314.48     1464.24     24.37 o 
   4   8   4      456.06      453.17     12.45 o 
   5   8   4      415.52      385.90     11.58 o 
   6   8   4        3.40       20.45      8.13 o 
   7   8   4      628.13      671.01     24.59 o 
   8   8   4        0.68        8.51     11.54 o 
   9   8   4       94.11       87.97     18.54 o 
  10   8   4       32.40       16.37     26.46 o 
  11   8   4        0.03       41.19     37.83 o 
 -11   9   4        6.18       16.75     27.57 o 
 -10   9   4       14.06       21.91     26.44 o 
  -9   9   4      493.23      471.23     36.55 o 
  -8   9   4      205.64      198.68     16.98 o 
  -7   9   4        2.16       10.50      7.04 o 
  -6   9   4     1172.60     1260.77     21.87 o 
  -5   9   4     1940.19     1938.62     26.80 o 
  -4   9   4     5832.03     5782.82     62.43 o 
  -3   9   4     1550.54     1411.10     20.21 o 
  -2   9   4     3854.13     3507.93     53.44 o 
  -1   9   4    12772.30    12038.67    151.07 o 
   0   9   4     1397.84     1388.03     27.89 o 
   1   9   4      396.60      370.03     14.11 o 
   2   9   4     2060.82     2334.82     36.64 o 
   3   9   4     7846.06     8154.85    111.17 o 
   4   9   4     2410.30     2490.51     37.71 o 
   5   9   4      334.82      316.15     11.39 o 
   6   9   4     1996.40     1841.08     31.45 o 
   7   9   4     1393.50     1386.15     43.56 o 
   8   9   4        0.88        9.87      8.42 o 
   9   9   4      615.08      587.03     28.03 o 
  10   9   4       84.88      115.78     26.33 o 
  11   9   4      496.80      540.67     50.86 o 
 -11  10   4       39.60       69.67     40.65 o 
 -10  10   4      743.42      691.61     96.89 o 
  -9  10   4      345.11      324.32     25.02 o 
  -8  10   4     1674.86     1833.89     47.31 o 
  -7  10   4     2846.45     2929.30     96.65 o 
  -6  10   4      769.92      736.97     20.81 o 
  -5  10   4     3883.70     3744.40     48.44 o 
  -4  10   4     1531.90     1642.70     24.51 o 
  -3  10   4    14530.14    14012.10    159.58 o 
  -2  10   4    10207.99     9640.76    126.37 o 
  -1  10   4     2350.49     2617.66     39.80 o 
   0  10   4    12269.12    12781.67    187.28 o 
   1  10   4     5634.34     6500.27    102.61 o 
   2  10   4    19366.03    19343.44    278.55 o 
   3  10   4       42.88       30.74      8.90 o 
   4  10   4     2036.78     1828.23     34.46 o 
   5  10   4     8076.30     7621.03     97.99 o 
   6  10   4        2.17      -11.93      7.95 o 
   7  10   4      668.16      711.88     17.01 o 
   8  10   4     1026.94     1101.92     32.62 o 
   9  10   4      802.53      750.51     39.65 o 
  10  10   4      558.30      601.12     39.58 o 
  11  10   4       24.01       94.00     32.15 o 
 -11  11   4      130.04      151.03     40.33 o 
 -10  11   4       97.74      126.71     33.51 o 
  -9  11   4      538.96      608.76     32.17 o 
  -8  11   4     1370.12     1343.60     64.32 o 
  -7  11   4      204.50      226.65     11.29 o 
  -6  11   4     1594.80     1572.76     27.73 o 
  -5  11   4     1484.29     1444.30     22.27 o 
  -4  11   4      158.26      129.99      7.67 o 
  -3  11   4     4929.21     5128.02     69.50 o 
  -2  11   4     8128.14     8073.45    126.05 o 
  -1  11   4     2677.64     2474.04     42.88 o 
   0  11   4        0.00        0.01      8.73 o 
   1  11   4      966.53      832.83     47.53 o 
   2  11   4        7.03        5.97     19.41 o 
   3  11   4     3715.31     3639.09     55.24 o 
   4  11   4      842.25      874.67     27.38 o 
   5  11   4       52.76       94.83      9.46 o 
   6  11   4      871.58      908.12     30.22 o 
   7  11   4        0.45        0.29     10.38 o 
   8  11   4       27.19       29.76     11.33 o 
   9  11   4      189.63      185.46     24.86 o 
  10  11   4        0.15       39.33     22.75 o 
  11  11   4      300.48      230.85     33.19 o 
 -11  12   4        0.79        2.50     46.31 o 
 -10  12   4      127.98      146.37     38.04 o 
  -9  12   4      347.45      345.86     45.88 o 
  -8  12   4     1091.09     1152.11     29.82 o 
  -7  12   4      137.72      137.57     11.06 o 
  -6  12   4     1953.98     1844.16     30.67 o 
  -5  12   4      502.15      520.12     15.99 o 
  -4  12   4      434.61      424.85     12.18 o 
  -3  12   4      919.41      877.83     24.98 o 
  -2  12   4      309.98      248.98     18.50 o 
  -1  12   4        8.62        8.39     19.43 o 
   0  12   4     2397.10     2597.20     47.24 o 
   1  12   4     8188.25     8489.55    129.77 o 
   2  12   4      642.38      744.84     42.01 o 
   3  12   4     4480.45     4458.76     68.00 o 
   4  12   4      634.97      608.35     28.91 o 
   5  12   4     1012.08      917.41     23.06 o 
   6  12   4      186.51      139.32     11.97 o 
   7  12   4      736.44      676.50     17.13 o 
   8  12   4      341.64      261.03     22.52 o 
   9  12   4      536.77      580.10     51.66 o 
  10  12   4        7.30       -1.45     40.27 o 
 -11  13   4      793.00      822.13     50.23 o 
 -10  13   4        8.29       33.48     30.97 o 
  -9  13   4     1248.08     1219.59     64.76 o 
  -8  13   4     2808.92     2938.62     72.63 o 
  -7  13   4      620.45      573.29     29.61 o 
  -6  13   4     3295.02     3311.34     61.32 o 
  -5  13   4      359.58      315.34     12.45 o 
  -4  13   4     3851.70     4055.00     57.84 o 
  -3  13   4        3.54       13.90      8.83 o 
  -2  13   4     1458.83     1297.25     38.89 o 
  -1  13   4    15926.43    15718.27    212.05 o 
   0  13   4      397.94      481.23     15.94 o 
   1  13   4     6316.66     5550.15     89.68 o 
   2  13   4    13888.90    13668.65    280.99 o 
   3  13   4     1392.01     1420.80     60.92 o 
   4  13   4     2660.78     2594.66     48.80 o 
   5  13   4       34.68       27.55      9.52 o 
   6  13   4     5063.80     4913.30    136.07 o 
   7  13   4      170.56      187.88     10.55 o 
   8  13   4     1586.33     1490.87     48.53 o 
   9  13   4       72.70       55.99     30.07 o 
  10  13   4      217.88      190.10     36.96 o 
 -11  14   4       53.40       96.99     45.80 o 
 -10  14   4      220.51      272.13     32.06 o 
  -9  14   4      131.42      158.75     28.57 o 
  -8  14   4      532.69      585.99     25.31 o 
  -7  14   4     1790.54     1745.19     50.29 o 
  -6  14   4      819.45      769.41     21.57 o 
  -5  14   4     1273.63     1262.46     23.91 o 
  -4  14   4     1842.29     1945.13     34.51 o 
  -3  14   4     2885.80     2777.47     44.18 o 
  -2  14   4     4698.81     4615.94     67.65 o 
  -1  14   4      304.86      232.66     17.84 o 
   0  14   4     5678.59     5575.12     99.13 o 
   1  14   4       62.14       44.78     10.12 o 
   2  14   4     4686.02     4768.80    126.33 o 
   3  14   4       27.25      111.14     13.91 o 
   4  14   4     2056.39     2001.70     40.80 o 
   5  14   4     4586.14     4847.29    148.05 o 
   6  14   4       31.95       26.46      7.80 o 
   7  14   4      726.36      689.85     30.65 o 
   8  14   4     1573.46     1523.54     46.00 o 
   9  14   4       85.87      115.82     25.13 o 
  10  14   4      231.89      253.28     37.26 o 
 -11  15   4      106.01       66.06     35.26 o 
 -10  15   4       16.64        6.45     35.12 o 
  -9  15   4        3.22      -20.66     25.46 o 
  -8  15   4       56.10       38.55     13.67 o 
  -7  15   4      921.39      928.83     56.55 o 
  -6  15   4      373.35      388.63     15.22 o 
  -5  15   4      564.23      629.80     16.63 o 
  -4  15   4      253.30      316.40     14.62 o 
  -3  15   4      111.82       83.61      9.57 o 
  -2  15   4      405.59      340.67     24.89 o 
  -1  15   4       66.46       85.23     12.55 o 
   0  15   4      114.32      141.83     13.91 o 
   1  15   4       25.65       72.54     12.53 o 
   2  15   4      399.28      298.39     14.05 o 
   3  15   4       38.70       37.33     12.37 o 
   4  15   4     2115.76     2123.18     41.07 o 
   5  15   4      944.01      899.29     38.69 o 
   6  15   4        0.90        9.96     10.27 o 
   7  15   4       43.76       30.21     11.64 o 
   8  15   4      902.88      861.67     31.64 o 
   9  15   4       62.33       79.62     22.18 o 
  10  15   4        9.67        6.40     39.67 o 
 -11  16   4       32.74      -33.30     38.26 o 
 -10  16   4      351.82      346.45     41.52 o 
  -9  16   4      292.53      265.65     35.32 o 
  -8  16   4     1211.59     1361.82     73.21 o 
  -7  16   4     1293.58     1392.72     40.09 o 
  -6  16   4      195.98      181.14     13.67 o 
  -5  16   4     4541.90     4784.99    116.29 o 
  -4  16   4       38.11       35.37      9.10 o 
  -3  16   4      671.32      656.22     17.20 o 
  -2  16   4     5248.32     5471.00     80.01 o 
  -1  16   4      533.17      517.56     20.74 o 
   0  16   4     2019.21     1791.07     64.77 o 
   1  16   4       56.88      173.35     21.11 o 
   2  16   4     4204.35     4145.20     73.31 o 
   3  16   4     5655.81     5499.44     96.52 o 
   4  16   4      365.75      353.63     25.54 o 
   5  16   4     5855.81     5925.55     95.99 o 
   6  16   4       29.18       26.10     16.03 o 
   7  16   4     2452.24     2532.88     87.02 o 
   8  16   4      366.50      387.81     23.83 o 
   9  16   4      660.46      622.65     38.54 o 
  10  16   4      226.36      166.54     31.93 o 
 -10  17   4       41.33       63.21     47.08 o 
  -9  17   4      584.32      522.01     58.62 o 
  -8  17   4     1382.28     1342.20     47.77 o 
  -7  17   4      410.33      388.09     25.16 o 
  -6  17   4     2892.67     3158.98     65.17 o 
  -5  17   4        4.98        1.38      6.43 o 
  -4  17   4     2060.27     1924.19     34.20 o 
  -3  17   4     2043.61     1948.16     63.87 o 
  -2  17   4     2078.07     2211.10     37.94 o 
  -1  17   4     2860.66     2557.60     55.97 o 
   0  17   4      729.01      582.27     47.97 o 
   1  17   4     3694.25     4018.35     88.56 o 
   2  17   4     4642.03     4698.01     83.43 o 
   3  17   4     3678.85     3559.12    110.47 o 
   4  17   4     4557.55     4263.66    158.90 o 
   5  17   4      913.97      917.37     36.88 o 
   6  17   4     2758.48     2779.38    120.42 o 
   7  17   4      100.99       70.12     19.84 o 
   8  17   4      965.95     1163.78     48.74 o 
   9  17   4      358.25      397.55     46.75 o 
  10  17   4      162.98      173.56     57.15 o 
 -10  18   4       93.78       89.16     45.24 o 
  -9  18   4       10.12       22.05     31.22 o 
  -8  18   4        0.54       18.56     17.12 o 
  -7  18   4      158.31      156.46     18.44 o 
  -6  18   4      159.63      181.33     18.54 o 
  -5  18   4      264.63      261.32     16.82 o 
  -4  18   4        2.96      -15.85     10.57 o 
  -3  18   4      454.18      513.21     22.67 o 
  -2  18   4       12.38       12.20     13.58 o 
  -1  18   4      383.61      371.07     20.42 o 
   0  18   4     1617.13     1526.05     38.43 o 
   1  18   4     2918.22     3178.45     86.16 o 
   2  18   4      236.36      244.64     22.35 o 
   3  18   4      813.18      775.50     25.43 o 
   4  18   4      884.17      873.08     27.31 o 
   5  18   4      278.71      269.09     13.51 o 
   6  18   4       23.93       48.53     16.69 o 
   7  18   4       16.45       56.97     19.59 o 
   8  18   4       64.52       56.01     22.53 o 
   9  18   4       83.20       54.64     26.83 o 
  10  18   4        7.17       20.32     76.93 o 
 -10  19   4       65.06       20.99     58.47 o 
  -9  19   4      293.02      311.43     77.15 o 
  -8  19   4      333.90      366.83     42.29 o 
  -7  19   4       65.64       85.50     16.53 o 
  -6  19   4     1643.93     1568.07     39.44 o 
  -5  19   4      237.80      245.39     18.88 o 
  -4  19   4     1614.12     1568.41     34.05 o 
  -3  19   4     2131.07     2037.06     36.27 o 
  -2  19   4       52.80       58.46     11.46 o 
  -1  19   4     2188.92     2017.24     53.86 o 
   0  19   4      504.39      563.89     26.41 o 
   1  19   4     1243.53     1294.15     33.49 o 
   2  19   4      171.10      155.55     15.23 o 
   3  19   4      480.82      417.41     40.46 o 
   4  19   4      907.41      930.34     31.33 o 
   5  19   4       29.96       33.65      8.18 o 
   6  19   4      301.03      301.37     20.14 o 
   7  19   4       69.16       68.91     16.90 o 
   8  19   4      844.80      821.81     61.56 o 
   9  19   4      577.95      560.22     37.54 o 
  10  19   4        5.96       -2.31     39.43 o 
 -10  20   4      690.18      690.26     53.01 o 
  -9  20   4      484.61      428.83     49.79 o 
  -8  20   4       78.75       62.93     21.60 o 
  -7  20   4      615.82      640.81     28.77 o 
  -6  20   4      252.05      272.11     25.32 o 
  -5  20   4     3103.18     3201.74     72.67 o 
  -4  20   4      891.07      866.08     23.74 o 
  -3  20   4     1137.53     1229.53     32.87 o 
  -2  20   4     1688.95     1824.86     64.78 o 
  -1  20   4        9.83       17.79     25.70 o 
   0  20   4     4037.38     3787.68     73.17 o 
   1  20   4     1556.35     1447.78     34.45 o 
   2  20   4     7054.21     7163.01    131.83 o 
   3  20   4     2107.54     2048.03     65.43 o 
   4  20   4      253.59      271.12     17.81 o 
   5  20   4     2183.02     2330.79     59.87 o 
   6  20   4        3.49      -16.31     15.44 o 
   7  20   4     1743.15     1679.74     55.09 o 
   8  20   4      436.91      509.72     39.09 o 
   9  20   4      496.12      422.24     35.10 o 
 -10  21   4      157.12      124.38     96.19 o 
  -9  21   4      109.34      116.60     30.31 o 
  -8  21   4      222.61      224.35     24.57 o 
  -7  21   4      395.54      407.33     24.17 o 
  -6  21   4      970.86      928.68     32.37 o 
  -5  21   4       82.32       81.72     16.73 o 
  -4  21   4      172.49      175.93     10.73 o 
  -3  21   4        0.46        5.94     17.54 o 
  -2  21   4        4.96        9.83     13.96 o 
  -1  21   4      194.80      240.81     18.07 o 
   0  21   4      564.19      554.70     49.86 o 
   1  21   4      688.02      724.42     42.20 o 
   2  21   4     3576.63     3737.73     95.42 o 
   3  21   4       92.14       74.08     15.13 o 
   4  21   4     1343.51     1314.88     49.25 o 
   5  21   4      406.05      304.75     37.54 o 
   6  21   4     1300.92     1321.47     53.91 o 
   7  21   4        3.92       20.42     20.98 o 
   8  21   4      119.87      159.49     30.95 o 
   9  21   4       64.11       70.38     26.97 o 
  -9  22   4       90.18      115.22     30.98 o 
  -8  22   4       59.78      100.90     26.14 o 
  -7  22   4        6.92      -17.75     24.55 o 
  -6  22   4        7.43       30.02     13.27 o 
  -5  22   4      114.23      105.93     22.80 o 
  -4  22   4      344.69      322.51     12.01 o 
  -3  22   4     1285.27     1297.86     33.22 o 
  -2  22   4      447.36      488.60     32.23 o 
  -1  22   4      272.43      222.92     19.39 o 
   0  22   4     3421.12     3247.20     68.09 o 
   1  22   4     1299.46     1391.32     40.54 o 
   2  22   4      337.62      311.67     17.36 o 
   3  22   4      709.81      675.04     23.44 o 
   4  22   4       36.32       27.86     22.89 o 
   5  22   4        1.47      -20.54     18.60 o 
   6  22   4        2.10        1.71     16.16 o 
   7  22   4       55.96       73.00     19.88 o 
   8  22   4      177.69      183.52     26.39 o 
   9  22   4        6.88       32.30     30.39 o 
  -9  23   4       33.21        6.57     38.80 o 
  -8  23   4      472.04      486.74     38.46 o 
  -7  23   4        0.14      -27.12     18.08 o 
  -6  23   4     2884.44     2743.57     63.49 o 
  -5  23   4       83.16       68.99     16.61 o 
  -4  23   4     2703.36     2723.88     48.57 o 
  -3  23   4     2571.31     2500.22     53.20 o 
  -2  23   4      842.76      922.54     30.13 o 
  -1  23   4     1066.54     1083.34     34.23 o 
   0  23   4       56.50       78.59     21.78 o 
   1  23   4     8872.75     9509.81    216.12 o 
   2  23   4     1328.47     1544.28     91.80 o 
   3  23   4     1174.80     1089.24     40.35 o 
   4  23   4      918.41      876.69     39.25 o 
   5  23   4       12.32      -15.95     23.74 o 
   6  23   4      994.14     1017.05     47.56 o 
   7  23   4       78.88       56.97     19.33 o 
   8  23   4      335.80      355.43     31.74 o 
   9  23   4      391.47      351.34     46.92 o 
  -9  24   4      261.40      182.06     37.10 o 
  -8  24   4        3.76       18.40     33.73 o 
  -7  24   4      189.63      169.45     23.54 o 
  -6  24   4      196.25      238.29     32.45 o 
  -5  24   4     4333.77     4043.27     91.27 o 
  -4  24   4      876.85      897.75     23.77 o 
  -3  24   4       57.15       95.91     21.80 o 
  -2  24   4     1883.86     1953.26     77.66 o 
  -1  24   4      811.71      781.30     27.72 o 
   0  24   4     1562.57     1659.27     40.91 o 
   1  24   4      283.71      327.97     32.87 o 
   2  24   4     3298.02     3335.96    161.21 o 
   3  24   4       57.77       28.25     14.96 o 
   4  24   4       13.74       34.89     19.53 o 
   5  24   4     1781.62     1745.70     53.55 o 
   6  24   4       16.70       -8.63     18.37 o 
   7  24   4       99.34      101.12     21.06 o 
   8  24   4      158.93      143.51     40.13 o 
  -9  25   4       15.51       11.51     36.71 o 
  -8  25   4       48.77       65.62     50.65 o 
  -7  25   4       14.89      -10.76     18.91 o 
  -6  25   4      167.47      184.58     19.70 o 
  -5  25   4       61.19       38.70     27.82 o 
  -4  25   4        5.96       -0.03      8.04 o 
  -3  25   4      234.88      242.00     13.82 o 
  -2  25   4       62.84       77.84     17.46 o 
  -1  25   4        7.50        4.74     23.95 o 
   0  25   4       94.37      138.38     23.93 o 
   1  25   4       10.66      -13.17     18.72 o 
   2  25   4        0.49      -16.43     15.13 o 
   3  25   4      188.34      188.62     19.86 o 
   4  25   4        2.06       23.86     18.73 o 
   5  25   4        8.76       -5.77     18.66 o 
   6  25   4       81.57       29.51     19.38 o 
   7  25   4       72.00       61.93     19.03 o 
   8  25   4        2.21       18.65     23.62 o 
  -8  26   4       17.16       -0.91     26.70 o 
  -7  26   4      547.75      535.83     38.48 o 
  -6  26   4       13.95       13.83     31.82 o 
  -5  26   4     2141.27     2005.37     51.82 o 
  -4  26   4      398.72      398.95     26.05 o 
  -3  26   4      982.02     1044.25     36.93 o 
  -2  26   4     1006.91     1094.08     37.53 o 
  -1  26   4      510.14      508.12     34.86 o 
   0  26   4     1584.51     1721.40     51.62 o 
   1  26   4      122.26      100.66     27.86 o 
   2  26   4     2430.72     2566.47     73.63 o 
   3  26   4      330.75      312.45     35.04 o 
   4  26   4      254.28      264.81     30.22 o 
   5  26   4      468.19      483.75     41.21 o 
   6  26   4       37.15       29.91     35.77 o 
   7  26   4      311.15      351.08     29.92 o 
   8  26   4      382.72      366.36     57.15 o 
  -8  27   4      287.64      250.29     31.18 o 
  -7  27   4        0.84       45.24     31.16 o 
  -6  27   4     1147.40     1152.67     39.67 o 
  -5  27   4      161.05      128.80     19.48 o 
  -4  27   4     1290.21     1312.57     43.63 o 
  -3  27   4     2590.60     2662.41     78.05 o 
  -2  27   4      873.32      870.11     29.08 o 
  -1  27   4     2491.70     2503.35     63.26 o 
   0  27   4       55.33       71.53     18.18 o 
   1  27   4     2473.66     2561.77     64.83 o 
   2  27   4      435.44      425.18     24.03 o 
   3  27   4      137.94      188.06     18.15 o 
   4  27   4      355.25      365.16     25.61 o 
   5  27   4      160.27      163.30     29.83 o 
   6  27   4       72.73       82.70     24.86 o 
   7  27   4       59.65       40.76     26.44 o 
   8  27   4      311.48      261.63     52.56 o 
  -8  28   4       68.44       76.52     43.10 o 
  -7  28   4        1.48       12.16     20.59 o 
  -6  28   4       11.84       37.30     25.52 o 
  -5  28   4       25.59       -2.65     16.14 o 
  -4  28   4      903.85      970.96     57.12 o 
  -3  28   4      314.17      300.74     17.94 o 
  -2  28   4     1053.09     1067.51     32.50 o 
  -1  28   4       20.18       64.42     23.10 o 
   0  28   4       23.70        7.20     19.55 o 
   1  28   4      217.75      243.35     23.31 o 
   2  28   4      298.75      335.34     23.99 o 
   3  28   4      119.21       99.37     23.51 o 
   4  28   4       42.98       35.30     17.43 o 
   5  28   4      292.59      317.74     40.34 o 
   6  28   4        0.05       -1.70     19.20 o 
   7  28   4        5.97       47.57     26.53 o 
  -8  29   4      223.86      155.00     30.81 o 
  -7  29   4       84.68      113.01     30.97 o 
  -6  29   4      566.33      549.48     37.57 o 
  -5  29   4        0.04      -29.41     19.61 o 
  -4  29   4      716.46      659.98     32.62 o 
  -3  29   4        3.80       -0.92     27.67 o 
  -2  29   4        0.84       18.82     14.69 o 
  -1  29   4      586.96      526.62     24.71 o 
   0  29   4      292.97      253.56     21.29 o 
   1  29   4      517.02      562.81     24.80 o 
   2  29   4      528.27      500.27     25.38 o 
   3  29   4       15.86       42.09     18.49 o 
   4  29   4      323.98      384.58     31.34 o 
   5  29   4      136.64      100.43     18.76 o 
   6  29   4      711.81      739.61     42.61 o 
   7  29   4       73.38       84.83     36.48 o 
  -7  30   4      732.98      665.55     47.30 o 
  -6  30   4       17.74      -34.21     27.41 o 
  -5  30   4      911.68      851.79     32.77 o 
  -4  30   4      297.29      253.50     26.08 o 
  -3  30   4      459.30      427.38     27.46 o 
  -2  30   4     1144.83     1061.43     41.24 o 
  -1  30   4        2.68      -14.57     16.68 o 
   0  30   4     1598.59     1760.84     73.36 o 
   1  30   4       38.39       62.91     22.54 o 
   2  30   4      678.59      793.37     34.01 o 
   3  30   4      385.34      409.27     26.91 o 
   4  30   4      294.05      224.45     22.38 o 
   5  30   4      664.34      651.91     34.92 o 
   6  30   4       16.43      -15.01     29.01 o 
   7  30   4      809.16      857.30     60.91 o 
  -7  31   4       26.28       -5.19     45.14 o 
  -6  31   4       59.88       45.38     36.93 o 
  -5  31   4       39.70       26.07     27.28 o 
  -4  31   4      117.63      157.59     25.70 o 
  -3  31   4      338.46      343.93     26.74 o 
  -2  31   4       12.69       10.49     19.74 o 
  -1  31   4      282.58      264.91     18.48 o 
   0  31   4      272.62      273.09     20.42 o 
   1  31   4      836.10      821.74     33.23 o 
   2  31   4       35.19       20.37     20.95 o 
   3  31   4      121.65       78.49     22.13 o 
   4  31   4      139.44      155.20     20.15 o 
   5  31   4        3.16        3.45     16.57 o 
   6  31   4      157.88      178.44     47.05 o 
  -6  32   4       65.17       68.26     37.25 o 
  -5  32   4       50.21      -18.48     25.53 o 
  -4  32   4        2.19      -19.26     19.69 o 
  -3  32   4      138.46      133.96     22.51 o 
  -2  32   4       23.20       19.03     29.60 o 
  -1  32   4        0.23        7.16     29.22 o 
   0  32   4      272.21      270.65     22.84 o 
   1  32   4      295.42      242.33     20.95 o 
   2  32   4       17.96       32.01     18.29 o 
   3  32   4      164.32      191.96     24.29 o 
   4  32   4       81.52       95.88     37.30 o 
   5  32   4      172.03      179.68     44.85 o 
   6  32   4        3.84      -35.08     25.14 o 
  -6  33   4      435.67      427.22     36.78 o 
  -5  33   4        7.73       12.14     49.12 o 
  -4  33   4      417.14      436.43     34.62 o 
  -3  33   4       33.49       -3.22     20.67 o 
  -2  33   4      179.05      124.52     23.57 o 
  -1  33   4      837.05      941.63     34.37 o 
   0  33   4      118.06      125.11     19.08 o 
   1  33   4      846.32      768.25     36.72 o 
   2  33   4      537.11      535.32     44.22 o 
   3  33   4      329.82      338.16     35.18 o 
   4  33   4      620.30      718.34     73.78 o 
   5  33   4       32.73       84.11     25.98 o 
  -5  34   4      117.49       94.66     38.36 o 
  -4  34   4        0.43      -20.69     21.44 o 
  -3  34   4      178.55      172.58     28.61 o 
  -2  34   4       78.44      156.18     35.31 o 
  -1  34   4        0.05      -33.66     22.44 o 
   0  34   4      207.53      232.47     23.17 o 
   1  34   4      368.61      435.19     70.02 o 
   2  34   4      266.77      278.84     41.83 o 
   3  34   4      310.57      268.69     60.30 o 
   4  34   4       26.32        4.26     21.63 o 
   5  34   4      699.04      730.84     72.21 o 
  -5  35   4        0.34      -44.06     33.83 o 
  -4  35   4        1.97       -9.15     24.77 o 
  -3  35   4       20.45       -7.19     26.23 o 
  -2  35   4       11.66       25.93     21.67 o 
  -1  35   4        5.33       31.60     34.68 o 
   0  35   4       26.87       40.65     38.16 o 
   1  35   4       21.53       55.31     24.09 o 
   2  35   4        8.31       11.50     24.38 o 
   3  35   4        4.61      -11.65     23.84 o 
   4  35   4        2.80      -23.10     23.99 o 
  -4  36   4       20.83       17.37     64.69 o 
  -3  36   4      160.34      221.36     31.60 o 
  -2  36   4      225.39      226.64     36.89 o 
  -1  36   4        9.53       32.32     32.15 o 
   0  36   4      405.20      445.60     54.88 o 
   1  36   4       42.44       -1.49     68.28 o 
   2  36   4       88.11       62.82     53.62 o 
   3  36   4      274.89      253.58     59.18 o 
  -3  37   4       49.46       45.75     27.52 o 
  -2  37   4      112.39      156.52     36.81 o 
  -1  37   4      439.11      546.96     93.90 o 
   0  37   4       41.96      182.97     58.65 o 
   1  37   4      184.01      277.27     88.24 o 
   2  37   4      226.90      219.68     35.65 o 
  -1  38   4       81.72       38.18     43.06 o 
   0  38   4       12.39       27.25     36.89 o 
   1  38   4      115.22      213.93     73.67 o 
 -12   1   5       27.89       51.72     33.51 o 
 -11   1   5      602.87      645.98     66.71 o 
 -10   1   5      163.88      221.43     36.52 o 
  -9   1   5     1458.37     1524.02     41.71 o 
  -8   1   5     3022.09     3110.73     68.45 o 
  -7   1   5      166.72      189.32      8.98 o 
  -6   1   5     2716.87     2791.47     35.70 o 
  -5   1   5      181.56      213.23      7.24 o 
  -4   1   5    14264.64    14514.87    136.60 o 
  -3   1   5     4580.59     4972.72     50.18 o 
  -2   1   5       20.99       14.11      7.55 o 
  -1   1   5       83.77       61.66      8.65 o 
   0   1   5     2920.64     3012.54     26.47 o 
   1   1   5     9580.67     9548.77     85.00 o 
   2   1   5      867.69      615.94     12.38 o 
   3   1   5     7166.25     7336.68     90.66 o 
   4   1   5    20178.80    20606.80    192.00 o 
   5   1   5       14.50       34.39      6.82 o 
   6   1   5     1779.36     1706.26     57.67 o 
   7   1   5      257.03      235.36     13.51 o 
   8   1   5     1426.49     1332.58     31.54 o 
   9   1   5     2075.08     2110.70     83.31 o 
  10   1   5      395.91      426.76     85.59 o 
  11   1   5      483.37      496.11     38.14 o 
 -12   2   5      281.67      294.42     30.98 o 
 -11   2   5       55.52       64.84     21.68 o 
 -10   2   5     2648.40     2609.13    122.99 o 
  -9   2   5     1821.71     1818.98     48.17 o 
  -8   2   5      111.22      139.96     24.39 o 
  -7   2   5     2619.14     2810.35     49.89 o 
  -6   2   5      398.39      399.87     10.47 o 
  -5   2   5     8310.06     8234.05     99.26 o 
  -4   2   5      762.12      886.71     14.05 o 
  -3   2   5    19480.72    19416.12    168.30 o 
  -2   2   5    19447.58    19292.96    172.34 o 
  -1   2   5     5313.43     5278.13     50.04 o 
   0   2   5        6.12       35.60      5.46 o 
   1   2   5      646.04      781.37     12.84 o 
   2   2   5    12815.50    12233.89    115.00 o 
   3   2   5    25730.12    25381.36    233.79 o 
   4   2   5        6.24       29.61      5.77 o 
   5   2   5     8948.35     9042.50    101.76 o 
   6   2   5       39.37       33.69      7.78 o 
   7   2   5     3659.07     3678.17     93.18 o 
   8   2   5      924.69      919.42     25.15 o 
   9   2   5     1635.96     1629.15    115.11 o 
  10   2   5      872.99      927.74     64.77 o 
  11   2   5        1.11      -23.20     48.85 o 
 -11   3   5      355.29      350.23     36.20 o 
 -10   3   5      277.32      247.86     33.77 o 
  -9   3   5      251.85      261.18     19.81 o 
  -8   3   5      240.75      236.74     18.41 o 
  -7   3   5      201.49      232.88      6.28 o 
  -6   3   5        7.99       -2.34      6.00 o 
  -5   3   5      666.98      659.79     14.94 o 
  -4   3   5     1418.67     1091.19     15.40 o 
  -3   3   5      365.42      284.18      7.39 o 
  -2   3   5      353.68      449.89     12.52 o 
  -1   3   5       82.46       74.20      5.94 o 
   0   3   5      806.76      893.06     12.13 o 
   1   3   5      233.23      248.77      8.49 o 
   2   3   5     2459.00     2407.95     28.77 o 
   3   3   5      909.12      790.76     12.52 o 
   4   3   5     6177.62     5669.54     65.84 o 
   5   3   5     2048.69     1873.30     34.74 o 
   6   3   5      527.57      506.05     16.09 o 
   7   3   5       82.02      114.95      8.85 o 
   8   3   5     1319.97     1273.13     34.19 o 
   9   3   5      125.71      123.63     22.79 o 
  10   3   5        0.13      -25.98     41.55 o 
  11   3   5       39.18       44.57     70.57 o 
 -11   4   5        0.64       28.21     21.42 o 
 -10   4   5      258.06      308.78     25.43 o 
  -9   4   5        3.44       13.60     19.49 o 
  -8   4   5        0.43       23.89     26.05 o 
  -7   4   5     1896.63     1938.60     32.14 o 
  -6   4   5      471.96      511.61     13.59 o 
  -5   4   5     2734.45     2736.94     33.64 o 
  -4   4   5     1141.19      863.74     14.09 o 
  -3   4   5     4296.93     4169.09     49.88 o 
  -2   4   5    18042.11    17951.23    166.42 o 
  -1   4   5     6052.03     6403.93     63.64 o 
   0   4   5       60.62       55.43      7.43 o 
   1   4   5    13752.96    14561.78    142.98 o 
   2   4   5     2792.99     2536.44     35.01 o 
   3   4   5     1567.16     1685.61     25.42 o 
   4   4   5     1054.80     1011.52     22.84 o 
   5   4   5      553.66      454.20     16.01 o 
   6   4   5      253.67      310.72     13.67 o 
   7   4   5      445.68      459.03     21.96 o 
   8   4   5      708.28      725.07     53.94 o 
   9   4   5       28.29        8.64     18.39 o 
  10   4   5      255.71      265.90     35.65 o 
  11   4   5        4.30       85.58     31.51 o 
 -11   5   5      925.75      974.18     42.58 o 
 -10   5   5       77.93       85.63     22.76 o 
  -9   5   5     1430.50     1549.50     70.47 o 
  -8   5   5      985.10      928.01     58.24 o 
  -7   5   5        0.86       -8.37      6.71 o 
  -6   5   5     2647.41     2630.14     38.50 o 
  -5   5   5      635.13      658.98     25.83 o 
  -4   5   5     9681.00     9357.45     95.81 o 
  -3   5   5     9923.55    10053.44    101.88 o 
  -2   5   5      976.14      882.72     14.23 o 
  -1   5   5     9904.81     9671.69     98.94 o 
   0   5   5     2430.91     2383.66     31.03 o 
   1   5   5    13831.55    13075.01    146.11 o 
   2   5   5     6918.29     6653.17     76.24 o 
   3   5   5    10438.48    10488.58    111.54 o 
   4   5   5     4071.37     3918.07     45.83 o 
   5   5   5      852.76      884.23     17.66 o 
   6   5   5     1297.84     1382.50     25.01 o 
   7   5   5      112.46      117.32     12.32 o 
   8   5   5     2407.42     2459.42     56.96 o 
   9   5   5     1611.35     1455.44     62.07 o 
  10   5   5      174.91      165.95     29.61 o 
  11   5   5      713.57      640.70     51.20 o 
 -11   6   5       38.16       14.07     26.46 o 
 -10   6   5      997.88     1063.44     43.36 o 
  -9   6   5      565.22      594.56     24.28 o 
  -8   6   5       89.57       66.63     11.40 o 
  -7   6   5      476.79      466.58     11.59 o 
  -6   6   5     3309.01     3492.33     51.51 o 
  -5   6   5      791.39      728.11     18.21 o 
  -4   6   5     6851.15     7529.91     82.21 o 
  -3   6   5     2737.92     2597.66     61.26 o 
  -2   6   5     7613.62     7765.76     89.17 o 
  -1   6   5      312.42      271.88      9.85 o 
   0   6   5     2367.39     2198.94     29.46 o 
   1   6   5      642.56      755.64     18.21 o 
   2   6   5     1567.08     1522.88     26.70 o 
   3   6   5     4464.04     4506.96     54.76 o 
   4   6   5     1752.92     2005.59     35.25 o 
   5   6   5     2903.02     3040.08     92.35 o 
   6   6   5       47.33       71.93     12.69 o 
   7   6   5      374.33      360.22     12.52 o 
   8   6   5       34.19       19.01     12.68 o 
   9   6   5     1031.45     1022.21     60.97 o 
  10   6   5      173.31      214.55     49.14 o 
  11   6   5        0.97       30.62     60.68 o 
 -11   7   5        1.16        8.74     20.75 o 
 -10   7   5       57.76       71.21     19.66 o 
  -9   7   5      446.95      375.81     22.13 o 
  -8   7   5        6.27        8.40     14.06 o 
  -7   7   5      115.14       96.76      7.90 o 
  -6   7   5     1224.41     1213.90     25.29 o 
  -5   7   5     2266.77     2171.90     29.47 o 
  -4   7   5     1477.83     1229.85     18.05 o 
  -3   7   5      241.13      267.09     15.68 o 
  -2   7   5     5208.26     5398.10     63.67 o 
  -1   7   5     3594.66     3062.85     46.59 o 
   0   7   5     1595.60     1629.58     26.29 o 
   1   7   5    16037.87    16216.98    189.49 o 
   2   7   5     1710.18     2103.91     34.33 o 
   3   7   5      156.87      184.89      9.83 o 
   4   7   5        6.73        2.75      7.04 o 
   5   7   5     1615.03     1556.26     26.85 o 
   6   7   5      918.45      873.71     55.44 o 
   7   7   5       88.98      114.00      9.82 o 
   8   7   5       18.38       17.37     10.75 o 
   9   7   5      255.52      217.64     31.19 o 
  10   7   5        5.72        4.86     50.44 o 
  11   7   5       94.05      105.76     52.29 o 
 -11   8   5       28.61      -17.27     22.34 o 
 -10   8   5      626.13      605.96     36.85 o 
  -9   8   5        0.59      -22.54     15.02 o 
  -8   8   5      719.75      756.72     23.76 o 
  -7   8   5     4067.88     4093.71     58.78 o 
  -6   8   5      150.96      118.42      7.99 o 
  -5   8   5     3929.90     3963.75     51.14 o 
  -4   8   5    12172.66    12146.71    124.50 o 
  -3   8   5    11529.89    11956.42    121.27 o 
  -2   8   5    18032.09    17688.49    178.84 o 
  -1   8   5     1604.45     1403.79     23.26 o 
   0   8   5    16552.09    15359.07    213.54 o 
   1   8   5     1200.26     1108.95     20.21 o 
   2   8   5    10205.46    10755.14    131.90 o 
   3   8   5     3609.42     3548.12     65.18 o 
   4   8   5     8510.12     8645.55    107.62 o 
   5   8   5     4778.05     4913.01     75.58 o 
   6   8   5      148.51      165.07     11.24 o 
   7   8   5      553.46      515.32     22.01 o 
   8   8   5      865.44      777.33     30.09 o 
   9   8   5       57.52       55.33     21.66 o 
  10   8   5      243.17      216.85     52.53 o 
  11   8   5        1.37       -3.46     41.23 o 
 -11   9   5      256.26      213.77     36.97 o 
 -10   9   5       28.95       61.70     24.40 o 
  -9   9   5      400.73      413.10     27.41 o 
  -8   9   5      502.39      514.48     16.73 o 
  -7   9   5       16.94       29.92      8.42 o 
  -6   9   5     2556.22     2586.20     41.09 o 
  -5   9   5     1630.15     1628.70     26.48 o 
  -4   9   5     3395.98     3030.97     47.35 o 
  -3   9   5     6115.77     5764.17     62.36 o 
  -2   9   5     2293.47     2634.39     39.29 o 
  -1   9   5    30550.74    31263.06    350.75 o 
   0   9   5      865.06      850.55     18.44 o 
   1   9   5    11342.42    10998.49    131.97 o 
   2   9   5     4045.87     4234.12     57.20 o 
   3   9   5       55.08      164.07     14.38 o 
   4   9   5     3817.26     3721.47     53.53 o 
   5   9   5      331.77      408.50     12.16 o 
   6   9   5     1032.66     1037.54     30.45 o 
   7   9   5       34.53       28.54      9.23 o 
   8   9   5      248.18      283.77     18.01 o 
   9   9   5      420.87      437.39     32.86 o 
  10   9   5        9.38       43.53     54.94 o 
  11   9   5      483.37      423.47     40.97 o 
 -11  10   5        5.77        5.73     25.84 o 
 -10  10   5        9.90       24.98     39.12 o 
  -9  10   5       80.78        6.15     22.82 o 
  -8  10   5       99.47       93.41     13.36 o 
  -7  10   5      573.49      539.48     18.74 o 
  -6  10   5        1.53      -10.86      7.24 o 
  -5  10   5      325.08      306.26     11.93 o 
  -4  10   5       13.68       34.46      8.72 o 
  -3  10   5       62.65       38.84      8.49 o 
  -2  10   5     2501.43     2550.87     40.73 o 
  -1  10   5     1774.35     1849.62     33.99 o 
   0  10   5      811.93      731.86     21.20 o 
   1  10   5        8.76       15.41     34.54 o 
   2  10   5     1843.89     1684.49     28.67 o 
   3  10   5      140.92      168.50     11.64 o 
   4  10   5     1070.14     1050.83     25.52 o 
   5  10   5      278.78      241.82     20.70 o 
   6  10   5      444.55      424.67     13.73 o 
   7  10   5      101.61      103.88      9.76 o 
   8  10   5      147.18      146.55     14.63 o 
   9  10   5       39.90       28.95     20.94 o 
  10  10   5        0.46       -9.93     54.68 o 
 -11  11   5      334.29      244.03     32.67 o 
 -10  11   5      195.40      231.25     46.76 o 
  -9  11   5      631.71      650.77     56.98 o 
  -8  11   5      440.52      397.95     17.11 o 
  -7  11   5      277.51      274.81     12.08 o 
  -6  11   5     2901.01     2926.04     72.83 o 
  -5  11   5     1902.66     1987.65     29.27 o 
  -4  11   5      226.55      230.70      8.99 o 
  -3  11   5      580.65      453.17     12.74 o 
  -2  11   5    12610.74    13577.42    174.52 o 
  -1  11   5    16201.54    16169.38    200.82 o 
   0  11   5      646.07      704.71     40.90 o 
   1  11   5     2283.97     2307.27     43.91 o 
   2  11   5     1336.45     1236.41     45.57 o 
   3  11   5      409.81      292.14     19.89 o 
   4  11   5     1317.48     1225.07     27.72 o 
   5  11   5      519.85      547.07     16.10 o 
   6  11   5     3233.17     3112.16     78.77 o 
   7  11   5      527.04      528.75     17.65 o 
   8  11   5      517.26      479.38     21.85 o 
   9  11   5      513.33      533.89     35.65 o 
  10  11   5      131.38      119.29     63.95 o 
 -11  12   5       41.00       63.02     50.39 o 
 -10  12   5      375.33      395.89     47.09 o 
  -9  12   5      426.04      371.98     31.68 o 
  -8  12   5     1708.27     1658.26     51.18 o 
  -7  12   5     1336.17     1226.28     32.80 o 
  -6  12   5     1401.81     1304.95     22.57 o 
  -5  12   5     3204.12     3398.02     65.51 o 
  -4  12   5     2105.20     2037.22     32.34 o 
  -3  12   5     3158.74     3140.10     47.02 o 
  -2  12   5     1870.54     1609.17     29.20 o 
  -1  12   5     1854.09     1673.01     37.50 o 
   0  12   5    16489.00    15469.63    224.40 o 
   1  12   5     3298.38     2980.65     54.87 o 
   2  12   5      696.65      708.36     20.38 o 
   3  12   5      725.41      680.46     19.91 o 
   4  12   5     3512.99     3482.44     58.84 o 
   5  12   5     4398.77     4410.69    179.77 o 
   6  12   5      111.67      104.93     14.10 o 
   7  12   5     1701.82     1474.57    110.60 o 
   8  12   5     1356.63     1238.71     41.54 o 
   9  12   5      224.67      246.31     24.64 o 
  10  12   5      322.80      324.73     64.30 o 
 -11  13   5        4.21      -47.61     31.74 o 
 -10  13   5       16.97      -47.30     31.53 o 
  -9  13   5      446.33      379.84     35.11 o 
  -8  13   5       15.88       15.45     10.71 o 
  -7  13   5      209.93      171.63     10.63 o 
  -6  13   5      957.91      890.34     17.36 o 
  -5  13   5     2355.44     2406.53     46.90 o 
  -4  13   5      203.87      244.64     14.56 o 
  -3  13   5     1306.08     1367.55     30.55 o 
  -2  13   5      633.38      506.20     14.87 o 
  -1  13   5      232.80      137.80     17.16 o 
   0  13   5      164.56      164.03     19.70 o 
   1  13   5      385.22      312.06     35.25 o 
   2  13   5      704.32      632.52     18.36 o 
   3  13   5     2867.30     2951.86     57.81 o 
   4  13   5       91.15      131.38     11.75 o 
   5  13   5     1138.39     1123.81     35.09 o 
   6  13   5      570.25      472.17     42.36 o 
   7  13   5      135.40      138.46     14.12 o 
   8  13   5       60.99       76.98     15.72 o 
   9  13   5        0.68       19.02     27.31 o 
  10  13   5        4.87        9.72     37.86 o 
 -11  14   5        1.71      -38.01     26.55 o 
 -10  14   5      280.55      261.19     38.62 o 
  -9  14   5      678.62      811.22     47.33 o 
  -8  14   5      886.01      815.19     38.07 o 
  -7  14   5     1317.84     1171.93     66.36 o 
  -6  14   5      682.02      709.42     17.31 o 
  -5  14   5     2576.58     2741.22     57.04 o 
  -4  14   5      185.54      157.72     11.75 o 
  -3  14   5     2852.73     2963.34     49.73 o 
  -2  14   5     1065.32     1318.61     26.51 o 
  -1  14   5      316.41      266.62     14.39 o 
   0  14   5     3204.38     2833.06     53.28 o 
   1  14   5       87.91       74.88     19.26 o 
   2  14   5        1.31       -2.50     11.35 o 
   3  14   5     3245.34     3206.75     58.35 o 
   4  14   5      211.54      231.52     13.23 o 
   5  14   5     4973.06     5044.40    151.52 o 
   6  14   5      369.26      373.85     20.37 o 
   7  14   5     1935.32     1892.90     52.70 o 
   8  14   5       26.25       36.42     15.14 o 
   9  14   5      770.29      756.55     44.75 o 
  10  14   5       89.98      131.58     50.87 o 
 -11  15   5      552.95      503.34     44.34 o 
 -10  15   5       15.04       85.57     43.19 o 
  -9  15   5     1232.52     1255.30     56.17 o 
  -8  15   5     1147.97     1102.43     38.66 o 
  -7  15   5     1700.03     1640.49     37.30 o 
  -6  15   5     8837.38     8655.47    119.42 o 
  -5  15   5      488.07      506.16     15.87 o 
  -4  15   5     1362.65     1485.27     43.44 o 
  -3  15   5     1346.15     1373.54     29.48 o 
  -2  15   5     2713.95     2756.68     51.22 o 
  -1  15   5     4098.97     3814.22     62.96 o 
   0  15   5       44.96       48.65     19.96 o 
   1  15   5     6765.55     6715.62    109.84 o 
   2  15   5     6171.80     5749.67    218.26 o 
   3  15   5      227.05      232.31     13.71 o 
   4  15   5     5473.93     5323.11    105.15 o 
   5  15   5      174.19      169.63     15.67 o 
   6  15   5     4774.11     4797.18    257.46 o 
   7  15   5      983.91     1053.19     47.25 o 
   8  15   5     1890.36     1751.58     49.00 o 
   9  15   5       53.36       54.77     28.39 o 
  10  15   5      210.31      224.93     95.31 o 
 -10  16   5       64.52      122.29     47.94 o 
  -9  16   5        4.88       -0.95     46.52 o 
  -8  16   5      215.48      236.11     38.76 o 
  -7  16   5      784.91      830.23     30.98 o 
  -6  16   5       29.86       23.93     13.57 o 
  -5  16   5       37.99       24.91      8.35 o 
  -4  16   5     2193.87     2201.56     47.54 o 
  -3  16   5      822.16      829.44     22.71 o 
  -2  16   5      299.23      281.09     19.53 o 
  -1  16   5       54.97       80.04     11.47 o 
   0  16   5     5155.83     4981.99     87.87 o 
   1  16   5     2989.75     3181.54     61.32 o 
   2  16   5      441.59      408.59     16.15 o 
   3  16   5      605.36      502.50     49.82 o 
   4  16   5     3622.85     3540.74    123.82 o 
   5  16   5     1028.26      851.01     28.67 o 
   6  16   5       32.27       63.57     11.55 o 
   7  16   5      221.90      244.52     18.35 o 
   8  16   5      428.97      491.34     34.82 o 
   9  16   5       21.76       31.84     45.31 o 
  10  16   5      101.50       46.60     45.49 o 
 -10  17   5        2.74      -68.72     46.08 o 
  -9  17   5      257.01      239.55     43.26 o 
  -8  17   5      620.99      669.03     30.95 o 
  -7  17   5      194.24      154.89     11.33 o 
  -6  17   5        1.63       -9.87     11.14 o 
  -5  17   5      404.02      404.12     13.72 o 
  -4  17   5     2059.77     1901.83     38.09 o 
  -3  17   5     1797.98     1826.68     92.27 o 
  -2  17   5      631.40      622.24     19.80 o 
  -1  17   5      112.74      105.15     23.05 o 
   0  17   5      328.23      318.42     24.29 o 
   1  17   5      720.64      731.96     25.34 o 
   2  17   5     1302.11     1269.30     34.00 o 
   3  17   5      452.78      347.50     22.97 o 
   4  17   5     3921.60     4127.34    103.98 o 
   5  17   5      448.07      447.23     26.01 o 
   6  17   5       84.86      106.13     17.21 o 
   7  17   5       57.21       57.27     16.96 o 
   8  17   5     1088.86     1109.17     45.85 o 
   9  17   5        0.24       32.23     32.95 o 
  10  17   5       12.04      105.12     47.79 o 
 -10  18   5      640.88      619.91     63.12 o 
  -9  18   5      571.05      532.27     43.37 o 
  -8  18   5      136.10      142.53     23.52 o 
  -7  18   5     1391.23     1551.65     44.47 o 
  -6  18   5      200.17      199.10     31.36 o 
  -5  18   5     1023.28      995.14     37.56 o 
  -4  18   5      592.34      551.67     18.21 o 
  -3  18   5     2541.60     2544.58     50.55 o 
  -2  18   5     2186.19     2169.57     49.82 o 
  -1  18   5      112.88      107.63     12.62 o 
   0  18   5     1356.74     1522.39     68.03 o 
   1  18   5      235.77      259.26     16.76 o 
   2  18   5     3559.05     3336.00    114.89 o 
   3  18   5     3566.26     3565.60     77.49 o 
   4  18   5      463.57      437.81     33.72 o 
   5  18   5     2006.00     2161.75     75.97 o 
   6  18   5       17.63       -4.90     17.73 o 
   7  18   5     2446.05     2729.14     92.23 o 
   8  18   5      672.21      624.02     36.25 o 
   9  18   5      430.18      422.54     53.62 o 
 -10  19   5      317.85      344.38     95.93 o 
  -9  19   5      182.35      109.53     37.35 o 
  -8  19   5      499.13      433.93     30.00 o 
  -7  19   5       60.58       86.92     22.54 o 
  -6  19   5     2530.98     2558.65     58.63 o 
  -5  19   5        5.27       -6.41     14.10 o 
  -4  19   5      592.08      664.02     33.92 o 
  -3  19   5       72.70      144.50     15.24 o 
  -2  19   5     2566.56     2495.65     52.90 o 
  -1  19   5     1129.88     1019.29     32.83 o 
   0  19   5      217.24      216.87     18.73 o 
   1  19   5     1354.49     1351.86     55.83 o 
   2  19   5     2659.81     2580.71     57.03 o 
   3  19   5      215.79      283.29     17.67 o 
   4  19   5     3618.71     3692.18     82.01 o 
   5  19   5      506.39      417.78     23.75 o 
   6  19   5     1938.83     2074.03     54.15 o 
   7  19   5      231.59      304.28     25.69 o 
   8  19   5      549.89      543.67     39.95 o 
   9  19   5      272.80      226.00     33.27 o 
 -10  20   5        9.94       21.77     42.95 o 
  -9  20   5      113.30      157.25     29.37 o 
  -8  20   5      100.44       66.53     24.62 o 
  -7  20   5      137.47      134.14     32.45 o 
  -6  20   5       51.14       46.14     16.68 o 
  -5  20   5      174.69      131.42     28.15 o 
  -4  20   5      255.93      210.01     12.89 o 
  -3  20   5      462.62      431.96     18.29 o 
  -2  20   5     2928.22     2986.94     71.73 o 
  -1  20   5      513.65      585.67     25.91 o 
   0  20   5      253.24      291.12     20.40 o 
   1  20   5     3366.34     3219.98     69.79 o 
   2  20   5      720.26      748.79     27.82 o 
   3  20   5      111.89       81.86     37.80 o 
   4  20   5      339.36      251.35     28.01 o 
   5  20   5      238.16      237.47     19.96 o 
   6  20   5      141.12       90.76     34.46 o 
   7  20   5        0.41      -26.82     20.52 o 
   8  20   5        7.27       20.07     18.83 o 
   9  20   5        0.00        2.08     37.86 o 
 -10  21   5       77.99       30.00     55.26 o 
  -9  21   5      132.90      151.85     36.34 o 
  -8  21   5      567.05      530.82     70.51 o 
  -7  21   5       99.65       78.86     22.80 o 
  -6  21   5     1686.20     1524.72     42.67 o 
  -5  21   5        6.18      -14.53      9.69 o 
  -4  21   5     1761.19     1888.75     38.35 o 
  -3  21   5     3315.02     3667.63     83.22 o 
  -2  21   5      494.87      433.91     30.11 o 
  -1  21   5     1914.67     2014.46     95.77 o 
   0  21   5      719.19      745.19     33.30 o 
   1  21   5    10626.19    10432.46    349.59 o 
   2  21   5        1.35        4.49     13.66 o 
   3  21   5      373.23      416.44     30.83 o 
   4  21   5     2178.30     2430.21    133.52 o 
   5  21   5        2.14       -6.11     25.78 o 
   6  21   5      597.16      587.02     27.91 o 
   7  21   5       11.46      -20.66     21.20 o 
   8  21   5      500.62      520.21     41.44 o 
   9  21   5      388.22      342.84     44.98 o 
  -9  22   5      462.84      395.72     67.75 o 
  -8  22   5        5.73       -8.43     25.97 o 
  -7  22   5      662.30      675.64     43.55 o 
  -6  22   5       70.13       50.78     14.07 o 
  -5  22   5     3125.68     2909.80     91.73 o 
  -4  22   5      682.09      683.55     37.66 o 
  -3  22   5      193.35      215.23     13.29 o 
  -2  22   5      726.93      703.37     25.07 o 
  -1  22   5      158.39      201.85     20.69 o 
   0  22   5     1380.45     1537.13     94.93 o 
   1  22   5       17.07       18.36     14.87 o 
   2  22   5     4824.01     4586.36    237.63 o 
   3  22   5      783.67      841.24     30.68 o 
   4  22   5      483.51      401.48     27.54 o 
   5  22   5     4021.51     3645.74    171.27 o 
   6  22   5      120.87      152.21     38.66 o 
   7  22   5      408.61      417.48     25.00 o 
   8  22   5      248.46      279.91     34.67 o 
   9  22   5      244.27      201.21     42.27 o 
  -9  23   5        0.08        5.59     29.96 o 
  -8  23   5        1.46      -36.02     24.01 o 
  -7  23   5      209.57      200.27     21.52 o 
  -6  23   5      360.68      355.47     21.99 o 
  -5  23   5       53.87       49.63     18.51 o 
  -4  23   5        0.53        5.30     16.27 o 
  -3  23   5       72.55      104.92     13.48 o 
  -2  23   5       38.69       29.18     15.42 o 
  -1  23   5      586.84      546.59     24.84 o 
   0  23   5      366.92      333.86     20.17 o 
   1  23   5     1350.42     1319.76     37.87 o 
   2  23   5       19.44        3.89     14.39 o 
   3  23   5      857.33      794.15     60.30 o 
   4  23   5     1390.92     1414.42     86.16 o 
   5  23   5       47.16        9.01     16.81 o 
   6  23   5      209.43      199.95     37.66 o 
   7  23   5       21.86        2.10     18.90 o 
   8  23   5      126.97      148.30     27.25 o 
  -9  24   5       44.27       70.22     45.20 o 
  -8  24   5        6.00      -44.04     29.87 o 
  -7  24   5      330.11      340.17     25.88 o 
  -6  24   5       30.13       32.12     17.13 o 
  -5  24   5      999.04     1013.32     69.36 o 
  -4  24   5      365.02      310.44     21.72 o 
  -3  24   5      254.47      321.85     35.52 o 
  -2  24   5     1461.82     1474.14     34.85 o 
  -1  24   5       70.55       48.91     68.57 o 
   0  24   5     1981.98     2096.91    149.73 o 
   1  24   5      255.69      184.47     32.24 o 
   2  24   5     2207.23     2009.67    217.53 o 
   3  24   5       40.67       28.79     14.62 o 
   4  24   5      102.44      108.94     25.48 o 
   5  24   5      564.14      483.93     54.74 o 
   6  24   5        2.99       14.35     23.44 o 
   7  24   5       85.96      121.35     20.85 o 
   8  24   5      136.87       93.93     28.05 o 
  -9  25   5       58.81      -17.00     40.06 o 
  -8  25   5      269.70      280.35     33.27 o 
  -7  25   5        0.96      -17.35     22.87 o 
  -6  25   5     1269.14     1206.38     42.84 o 
  -5  25   5        2.97      -16.68     18.89 o 
  -4  25   5     2613.94     2705.93     71.59 o 
  -3  25   5     2807.58     2919.79     64.10 o 
  -2  25   5      657.29      543.38     26.25 o 
  -1  25   5     2553.36     2748.35     78.37 o 
   0  25   5       83.11       95.92     18.74 o 
   1  25   5     2714.90     2991.80     84.96 o 
   2  25   5      793.55      887.71     34.74 o 
   3  25   5     1370.48     1474.33     61.20 o 
   4  25   5      927.63      962.94     43.12 o 
   5  25   5        2.87      -37.63     25.09 o 
   6  25   5      464.39      534.40     27.94 o 
   7  25   5       19.74        8.87     17.99 o 
   8  25   5      291.16      288.45     32.17 o 
  -8  26   5        5.89       21.60     28.58 o 
  -7  26   5        2.20      -36.85     35.54 o 
  -6  26   5       78.20      109.53     21.82 o 
  -5  26   5      431.96      387.25     24.33 o 
  -4  26   5      387.38      472.18     27.31 o 
  -3  26   5      450.86      438.15     24.32 o 
  -2  26   5     3762.98     3787.15    182.77 o 
  -1  26   5      191.52      145.22     23.33 o 
   0  26   5      995.27      994.42     41.62 o 
   1  26   5      148.11      160.12     22.68 o 
   2  26   5      484.05      540.83     63.61 o 
   3  26   5      571.23      672.81     44.07 o 
   4  26   5       21.75      -17.04     24.23 o 
   5  26   5        2.02        6.60     20.99 o 
   6  26   5       35.65       54.42     17.92 o 
   7  26   5       36.80       38.37     22.62 o 
   8  26   5        2.60      -15.39     41.16 o 
  -8  27   5       85.91      100.60     32.58 o 
  -7  27   5       76.71       90.83     22.94 o 
  -6  27   5      483.48      541.30     34.60 o 
  -5  27   5       40.78       25.13     29.32 o 
  -4  27   5      160.81      190.54     21.65 o 
  -3  27   5      212.65      178.42     20.13 o 
  -2  27   5      318.72      356.12     24.85 o 
  -1  27   5      199.22      205.05     26.34 o 
   0  27   5        0.32        3.29     21.16 o 
   1  27   5        1.24       30.38     21.76 o 
   2  27   5      498.83      469.94     47.84 o 
   3  27   5       24.33       37.15     22.91 o 
   4  27   5       90.76       69.27     25.47 o 
   5  27   5        0.13       34.08     20.47 o 
   6  27   5      621.36      587.96     41.44 o 
   7  27   5       15.09       73.00     24.11 o 
  -8  28   5       39.83       37.72     44.78 o 
  -7  28   5      576.60      516.53     37.71 o 
  -6  28   5       32.68       24.85     23.99 o 
  -5  28   5      749.85      719.96     58.09 o 
  -4  28   5      237.63      237.49     31.79 o 
  -3  28   5     1107.54     1112.16     34.72 o 
  -2  28   5     2529.59     2545.62     77.05 o 
  -1  28   5      207.54      190.64     24.27 o 
   0  28   5     1834.06     1769.98     51.55 o 
   1  28   5      195.74      202.02     25.58 o 
   2  28   5     1141.91     1289.06     44.33 o 
   3  28   5      166.07      155.37     24.69 o 
   4  28   5      329.20      373.08     28.09 o 
   5  28   5      577.36      630.88     39.93 o 
   6  28   5        0.15        1.29     21.43 o 
   7  28   5      439.74      381.60     33.14 o 
  -7  29   5        5.99       10.80     34.80 o 
  -6  29   5      213.15      198.17     28.53 o 
  -5  29   5      171.46      143.58     25.29 o 
  -4  29   5      183.90      188.80     20.80 o 
  -3  29   5     1529.48     1435.36     62.91 o 
  -2  29   5        0.97       26.52     17.39 o 
  -1  29   5     1127.70     1210.11     44.97 o 
   0  29   5      374.27      344.94     32.92 o 
   1  29   5     2181.29     2217.08     79.97 o 
   2  29   5        3.14       -2.76     19.39 o 
   3  29   5      388.84      327.72     33.84 o 
   4  29   5      386.51      399.05     33.73 o 
   5  29   5       10.07        6.63     24.84 o 
   6  29   5       60.75       43.25     49.35 o 
   7  29   5        2.37       35.41     29.42 o 
  -7  30   5       44.56       28.62     27.32 o 
  -6  30   5       78.56       61.45     40.22 o 
  -5  30   5       85.31      111.00     20.83 o 
  -4  30   5       80.12       81.09     22.02 o 
  -3  30   5       20.58       23.47     21.06 o 
  -2  30   5      140.68      171.29     17.39 o 
  -1  30   5      356.52      312.70     30.80 o 
   0  30   5      103.31      126.40     36.03 o 
   1  30   5      834.75      826.04     36.51 o 
   2  30   5      259.72      311.84     24.96 o 
   3  30   5        3.20       19.12     22.29 o 
   4  30   5        0.03      -18.04     33.22 o 
   5  30   5       95.80       54.18     29.51 o 
   6  30   5        6.47        0.00     36.64 o 
  -7  31   5      177.54      118.30     33.31 o 
  -6  31   5      765.04      777.78     52.53 o 
  -5  31   5      108.02       83.21     26.62 o 
  -4  31   5      548.39      546.81     27.63 o 
  -3  31   5       86.23       58.09     21.44 o 
  -2  31   5      517.08      538.35     41.00 o 
  -1  31   5      597.39      623.86     28.68 o 
   0  31   5       69.11       57.13     18.16 o 
   1  31   5      602.14      584.09     30.98 o 
   2  31   5      294.70      379.23     52.40 o 
   3  31   5       51.86       85.74     22.68 o 
   4  31   5      561.48      580.14     33.06 o 
   5  31   5       34.86       28.71     21.45 o 
   6  31   5      774.20      820.41     44.26 o 
  -6  32   5        0.42        8.78     31.49 o 
  -5  32   5      384.69      333.97     32.36 o 
  -4  32   5       81.81      111.64     28.44 o 
  -3  32   5      239.88      261.04     29.32 o 
  -2  32   5      407.32      462.53     27.84 o 
  -1  32   5        2.11       -1.02     15.42 o 
   0  32   5     1087.53      994.91     35.00 o 
   1  32   5       41.77       44.00     37.84 o 
   2  32   5      215.10      241.84     26.98 o 
   3  32   5      315.03      339.47     33.39 o 
   4  32   5       21.81       33.93     24.55 o 
   5  32   5      893.19      869.24     45.63 o 
  -6  33   5       10.43       50.91     26.31 o 
  -5  33   5        0.25       -6.82     29.30 o 
  -4  33   5       17.63       31.00     23.56 o 
  -3  33   5        4.80       37.56     21.67 o 
  -2  33   5        4.21       -2.06     22.72 o 
  -1  33   5       95.79       85.52     20.21 o 
   0  33   5        7.13       22.38     17.56 o 
   1  33   5        9.84       14.62     18.90 o 
   2  33   5        0.03       13.36     21.22 o 
   3  33   5       11.00       41.36     24.32 o 
   4  33   5       25.58       34.68     24.21 o 
   5  33   5        0.27       -0.71     35.23 o 
  -5  34   5      138.48      133.63     34.95 o 
  -4  34   5       86.82      100.80     26.10 o 
  -3  34   5      279.95      260.29     47.20 o 
  -2  34   5       49.86       -3.00     25.35 o 
  -1  34   5        6.36       77.22     25.73 o 
   0  34   5      494.07      472.50     43.73 o 
   1  34   5       25.55       18.56     41.97 o 
   2  34   5       23.18        1.86     25.09 o 
   3  34   5      157.34      148.05     30.02 o 
   4  34   5       53.20       26.41     29.38 o 
  -4  35   5      185.70      159.93     24.29 o 
  -3  35   5        6.61      -13.48     24.77 o 
  -2  35   5      278.12      268.53     26.15 o 
  -1  35   5      338.04      344.13     56.34 o 
   0  35   5        6.54        9.11     60.06 o 
   1  35   5      419.85      482.00     42.14 o 
   2  35   5      279.07      280.69     37.77 o 
   3  35   5        0.33       54.49     41.51 o 
   4  35   5      403.93      377.65     28.56 o 
  -3  36   5      152.08      103.43     44.33 o 
  -2  36   5        4.46       63.82     30.51 o 
  -1  36   5        0.02      -33.68     47.70 o 
   0  36   5       12.26      -48.60     43.41 o 
   1  36   5      124.16       82.28     57.33 o 
   2  36   5        6.88       35.31     37.02 o 
   3  36   5      101.41      104.90     69.87 o 
  -2  37   5       34.11       95.82     26.16 o 
  -1  37   5      199.83      301.17     84.44 o 
   0  37   5      117.15       79.46     87.62 o 
   1  37   5       75.24       94.65     27.33 o 
   2  37   5       11.27       -1.16     42.49 o 
 -11   0   6        0.44       -8.16     50.97 o 
 -10   0   6     2030.48     2264.96     83.94 o 
  -9   0   6     2741.44     2794.98     95.40 o 
  -8   0   6        0.72       -5.01      6.96 o 
  -7   0   6     5050.41     5006.32     99.73 o 
  -6   0   6      152.33      177.41     16.87 o 
  -5   0   6     9995.69    10648.31    144.90 o 
  -4   0   6      953.61     1042.29     20.75 o 
  -3   0   6    17379.45    16351.33    220.08 o 
  -2   0   6     2363.13     1990.99     32.29 o 
  -1   0   6      194.26      180.76      8.92 o 
   0   0   6     1988.33     2428.11     31.92 o 
   1   0   6        6.78       -3.39      6.34 o 
   2   0   6    10653.87    10438.22    145.02 o 
   3   0   6    22273.18    22874.87    304.16 o 
   4   0   6      371.87      481.37     15.73 o 
   5   0   6     6409.56     6214.14    107.08 o 
   6   0   6     1060.26     1031.70     30.80 o 
   7   0   6     3227.72     2916.35     67.62 o 
   8   0   6     2410.83     2278.37    154.53 o 
   9   0   6     1434.54     1342.97    108.31 o 
  10   0   6     1067.96     1135.31    104.59 o 
  11   0   6       83.80       53.70     32.68 o 
 -11   1   6      352.06      328.89     44.26 o 
 -10   1   6      194.50      172.53     43.61 o 
  -9   1   6      816.09      887.84     29.84 o 
  -8   1   6     2287.81     2331.76     43.52 o 
  -7   1   6       31.80       40.69      6.97 o 
  -6   1   6     1952.23     1950.77     26.26 o 
  -5   1   6     1139.46     1207.62     16.77 o 
  -4   1   6     6515.86     6520.93     66.77 o 
  -3   1   6     1965.22     1898.59     22.73 o 
  -2   1   6      190.42      176.49     10.17 o 
  -1   1   6      324.08      330.87      7.25 o 
   0   1   6      268.16      295.26      6.43 o 
   1   1   6     3211.01     3302.95     41.70 o 
   2   1   6       28.28       32.67      8.11 o 
   3   1   6     1194.10     1198.62     19.42 o 
   4   1   6     5202.49     5031.93     59.83 o 
   5   1   6     2361.91     2353.87     34.45 o 
   6   1   6     2329.69     2335.19     39.18 o 
   7   1   6       14.62       10.17      8.32 o 
   8   1   6      713.58      708.85     26.39 o 
   9   1   6      423.36      412.86     35.84 o 
  10   1   6      192.05      294.13     59.80 o 
  11   1   6      393.62      374.95     41.00 o 
 -11   2   6       16.39       18.11     18.71 o 
 -10   2   6       26.41       25.00     15.73 o 
  -9   2   6       69.55       86.24     20.50 o 
  -8   2   6        1.40       34.23     10.45 o 
  -7   2   6      249.48      230.36     11.47 o 
  -6   2   6       30.58       30.07      9.08 o 
  -5   2   6      361.41      448.63      9.59 o 
  -4   2   6      303.13      294.08      8.47 o 
  -3   2   6       70.93       28.25      5.61 o 
  -2   2   6      320.49      315.81     16.17 o 
  -1   2   6     5702.71     5785.22     55.21 o 
   0   2   6      973.74      815.37     11.54 o 
   1   2   6       24.17        8.74      6.86 o 
   2   2   6        8.65        2.39      6.86 o 
   3   2   6     3138.76     3511.53     44.01 o 
   4   2   6      274.43      220.25     20.42 o 
   5   2   6      827.93      783.13     17.85 o 
   6   2   6        5.06       23.98      9.41 o 
   7   2   6      466.36      416.46     18.57 o 
   8   2   6      136.17      132.46     25.36 o 
   9   2   6        5.17       33.29     26.70 o 
  10   2   6      144.13      176.62     36.81 o 
  11   2   6        9.48        5.65     24.65 o 
 -11   3   6     1014.23      956.68     96.57 o 
 -10   3   6       72.73       19.48     26.33 o 
  -9   3   6     1202.96     1349.09     56.46 o 
  -8   3   6     3724.36     3943.32     59.63 o 
  -7   3   6      164.04      163.83     10.14 o 
  -6   3   6     2239.67     2138.90     30.74 o 
  -5   3   6      684.46      722.01     17.19 o 
  -4   3   6    11789.69    11730.21    113.42 o 
  -3   3   6     3489.20     3204.42     35.75 o 
  -2   3   6     3387.88     3572.37     38.81 o 
  -1   3   6      591.45      599.73     20.68 o 
   0   3   6     1940.82     2230.71     24.20 o 
   1   3   6    15287.13    14785.04    128.70 o 
   2   3   6     5082.19     5126.41     53.25 o 
   3   3   6     7724.17     7488.84     80.29 o 
   4   3   6     4960.37     4603.20     53.03 o 
   5   3   6      943.63     1007.10     35.24 o 
   6   3   6     1307.30     1375.83     24.65 o 
   7   3   6      485.90      475.77     27.72 o 
   8   3   6     2532.07     2442.62     77.46 o 
   9   3   6     1316.66     1462.89     63.17 o 
  10   3   6      286.21      296.83     57.73 o 
  11   3   6      664.37      662.01     52.65 o 
 -11   4   6       33.26       28.91     24.57 o 
 -10   4   6     1531.15     1519.59    107.38 o 
  -9   4   6      402.72      444.83     24.55 o 
  -8   4   6      110.11      121.98     10.79 o 
  -7   4   6     2556.66     2508.14     36.49 o 
  -6   4   6       55.03       52.65      8.21 o 
  -5   4   6     6169.07     5799.17     68.54 o 
  -4   4   6      789.57      905.58     14.61 o 
  -3   4   6    14413.63    13956.18    130.16 o 
  -2   4   6     1995.57     1860.27     24.27 o 
  -1   4   6     1668.18     1724.81     20.56 o 
   0   4   6     7157.15     6736.85     65.01 o 
   1   4   6     1254.72     1330.71     17.33 o 
   2   4   6     7568.88     7233.01     88.96 o 
   3   4   6      772.42      619.12     11.51 o 
   4   4   6     1110.66     1079.47     24.49 o 
   5   4   6     5907.17     5903.20    101.24 o 
   6   4   6       16.16       18.10      8.38 o 
   7   4   6      638.95      595.58     20.86 o 
   8   4   6      901.56      894.32     32.08 o 
   9   4   6     1837.27     1762.62    128.01 o 
  10   4   6      741.85      764.24     68.00 o 
  11   4   6        8.67       13.72     29.48 o 
 -11   5   6        4.04       39.24     60.05 o 
 -10   5   6       41.17       79.62     20.40 o 
  -9   5   6        1.53        8.33     13.58 o 
  -8   5   6       40.91       28.70      5.23 o 
  -7   5   6        9.01       38.60      6.59 o 
  -6   5   6       43.53       38.09     12.52 o 
  -5   5   6      639.57      661.31     16.96 o 
  -4   5   6      340.48      360.64     10.60 o 
  -3   5   6     1316.94     1192.10     17.98 o 
  -2   5   6      332.00      209.75      8.03 o 
  -1   5   6       70.76       58.52      5.50 o 
   0   5   6      595.62      424.06      9.56 o 
   1   5   6     3210.01     3126.41     45.32 o 
   2   5   6      441.93      463.31     12.92 o 
   3   5   6      605.81      546.52     15.22 o 
   4   5   6      594.63      668.46     16.66 o 
   5   5   6     1090.74     1240.91     21.36 o 
   6   5   6       38.32       63.80     14.11 o 
   7   5   6      300.54      231.57     16.65 o 
   8   5   6      519.24      568.50     23.02 o 
   9   5   6        0.99        0.01     17.89 o 
  10   5   6       29.68       89.84     44.67 o 
 -11   6   6        0.60        3.00     22.82 o 
 -10   6   6      617.05      638.13     44.43 o 
  -9   6   6        4.84       11.63     13.37 o 
  -8   6   6      253.01      231.56      8.81 o 
  -7   6   6      756.54      810.66     19.97 o 
  -6   6   6      515.34      448.54     16.96 o 
  -5   6   6     3715.71     3743.73     69.75 o 
  -4   6   6     2319.91     2263.85     31.67 o 
  -3   6   6     2552.37     2369.77     31.74 o 
  -2   6   6    24317.83    24712.85    224.89 o 
  -1   6   6     1409.28     1329.02     19.70 o 
   0   6   6    16384.10    15524.25    173.87 o 
   1   6   6      749.19      604.04     14.52 o 
   2   6   6     5804.93     5597.61     75.69 o 
   3   6   6     1954.68     1945.92     37.32 o 
   4   6   6     4211.54     4105.95     51.69 o 
   5   6   6     1272.94     1382.48     28.53 o 
   6   6   6      326.63      291.44     12.04 o 
   7   6   6     1993.67     1974.10     47.13 o 
   8   6   6      532.17      520.39     21.98 o 
   9   6   6        1.27       28.04     31.53 o 
  10   6   6      297.31      266.93     47.03 o 
 -11   7   6      771.30      739.04     40.71 o 
 -10   7   6        4.02        9.23     19.51 o 
  -9   7   6      368.33      381.33     39.12 o 
  -8   7   6      911.00      876.48     24.43 o 
  -7   7   6     1405.35     1455.95     51.09 o 
  -6   7   6     1279.71     1282.85     27.15 o 
  -5   7   6     3262.52     3119.06     60.46 o 
  -4   7   6     3870.22     3872.55     45.58 o 
  -3   7   6     1615.97     1745.45     30.48 o 
  -2   7   6       53.47       27.34      7.41 o 
  -1   7   6    21909.99    21147.05    210.08 o 
   0   7   6     1065.76     1145.31     33.58 o 
   1   7   6    14849.40    14652.69    166.91 o 
   2   7   6      569.07      552.36     15.14 o 
   3   7   6     5330.90     5215.65     66.13 o 
   4   7   6     6416.77     6720.41    106.81 o 
   5   7   6       83.89       84.46      8.68 o 
   6   7   6      321.09      275.55     11.25 o 
   7   7   6      259.76      273.23     20.05 o 
   8   7   6     1678.06     1611.42     41.72 o 
   9   7   6      249.29      303.08     56.27 o 
  10   7   6       16.09       28.20     59.16 o 
 -11   8   6        1.51       -5.12     21.26 o 
 -10   8   6      149.16      207.42     29.39 o 
  -9   8   6      456.59      437.23     25.40 o 
  -8   8   6        2.58        8.12     16.19 o 
  -7   8   6     1280.39     1335.92     25.45 o 
  -6   8   6      651.95      635.85     17.73 o 
  -5   8   6       34.53       59.02      7.57 o 
  -4   8   6       10.97       18.94      7.28 o 
  -3   8   6      111.37      120.06      7.64 o 
  -2   8   6     1464.09     1487.52     22.31 o 
  -1   8   6      113.17      135.32     25.90 o 
   0   8   6      582.21      609.97     14.51 o 
   1   8   6      720.17      924.09     20.81 o 
   2   8   6       76.80       33.63     12.18 o 
   3   8   6      102.79       61.62      9.21 o 
   4   8   6       63.24       65.41     11.91 o 
   5   8   6      929.50      982.91     27.40 o 
   6   8   6      123.78      119.38     18.52 o 
   7   8   6        0.26       15.76     11.14 o 
   8   8   6        2.89       29.46     14.11 o 
   9   8   6      337.93      283.32     66.78 o 
  10   8   6       86.22       39.79     36.22 o 
 -11   9   6      191.48      226.60     66.53 o 
 -10   9   6       87.76       50.61     31.79 o 
  -9   9   6      424.95      436.95     24.70 o 
  -8   9   6       34.58       46.99     11.07 o 
  -7   9   6      419.27      393.54     15.11 o 
  -6   9   6      850.27      877.86     18.81 o 
  -5   9   6      705.27      670.20     14.88 o 
  -4   9   6       76.23      137.37     13.34 o 
  -3   9   6     3033.43     2979.43     49.06 o 
  -2   9   6     1019.52     1026.23     36.06 o 
  -1   9   6     3582.54     3152.51     44.76 o 
   0   9   6       68.34       87.06     10.20 o 
   1   9   6    13034.51    12737.86    155.61 o 
   2   9   6     1455.58     1359.04     26.10 o 
   3   9   6      646.46      719.82     18.37 o 
   4   9   6      494.67      452.34     23.74 o 
   5   9   6      529.73      562.04     32.53 o 
   6   9   6     1030.92      949.99     40.32 o 
   7   9   6       65.94       47.95     15.76 o 
   8   9   6       39.87       47.96     14.54 o 
   9   9   6      470.68      456.54     34.71 o 
  10   9   6        5.96       73.49     43.15 o 
 -11  10   6       31.41       58.66     29.75 o 
 -10  10   6      543.42      479.29     38.52 o 
  -9  10   6      504.91      441.78     39.29 o 
  -8  10   6     1257.75     1305.35     34.52 o 
  -7  10   6     2687.14     2616.05     89.78 o 
  -6  10   6       24.90       46.56      7.75 o 
  -5  10   6      946.41      837.15     18.68 o 
  -4  10   6     2664.03     2375.18     32.91 o 
  -3  10   6     7788.30     8256.94     90.90 o 
  -2  10   6     1733.43     1535.34     27.13 o 
  -1  10   6      748.25      737.14     17.04 o 
   0  10   6    41672.98    42203.64    533.69 o 
   1  10   6        2.12       -4.18      9.92 o 
   2  10   6     2406.86     1842.24     31.42 o 
   3  10   6     6895.32     6610.67     97.34 o 
   4  10   6     2104.69     2154.24     45.04 o 
   5  10   6     4275.80     4333.76     78.45 o 
   6  10   6        1.55       -7.57     12.35 o 
   7  10   6     2435.13     2332.80    138.01 o 
   8  10   6     1040.64     1023.06     43.07 o 
   9  10   6       64.33       66.20     39.04 o 
  10  10   6      265.59      342.04     58.47 o 
 -11  11   6      134.82      177.96     34.80 o 
 -10  11   6        1.02      -37.16     24.77 o 
  -9  11   6       92.96      120.28     29.31 o 
  -8  11   6      343.90      339.44     21.04 o 
  -7  11   6      241.07      234.05     10.80 o 
  -6  11   6      261.00      276.95     17.90 o 
  -5  11   6     2719.45     2667.27     45.12 o 
  -4  11   6     1364.25     1319.37     23.34 o 
  -3  11   6      310.82      254.70     10.62 o 
  -2  11   6     3042.23     2806.82     42.73 o 
  -1  11   6     3396.46     3012.91     46.69 o 
   0  11   6      701.81      760.60     21.03 o 
   1  11   6     9040.26     9018.87    126.41 o 
   2  11   6     2835.51     2763.67     45.21 o 
   3  11   6      820.50      745.30     23.03 o 
   4  11   6     1212.75     1204.35     26.33 o 
   5  11   6      557.82      485.55     20.73 o 
   6  11   6      550.91      486.92     32.56 o 
   7  11   6      996.28      895.92     91.53 o 
   8  11   6      470.20      481.98     39.01 o 
   9  11   6        2.49      -23.88     30.45 o 
  10  11   6        6.32      -35.70     42.99 o 
 -11  12   6        5.49      -30.78     30.50 o 
 -10  12   6       70.66       71.25     55.77 o 
  -9  12   6      432.36      462.75     34.82 o 
  -8  12   6      347.02      366.96     26.31 o 
  -7  12   6     1064.06      999.67     45.57 o 
  -6  12   6     1052.24      972.38     19.59 o 
  -5  12   6     1040.41      974.16     20.43 o 
  -4  12   6        8.43       13.45     17.02 o 
  -3  12   6      332.16      326.83     11.58 o 
  -2  12   6     3095.94     3187.00     50.01 o 
  -1  12   6     2288.31     2509.98     39.78 o 
   0  12   6        1.86        7.00     11.04 o 
   1  12   6      282.84      247.58     16.60 o 
   2  12   6        1.06       12.92      8.93 o 
   3  12   6     1187.27     1185.75     45.99 o 
   4  12   6      224.81      202.82     13.35 o 
   5  12   6     1942.73     1829.01     40.81 o 
   6  12   6      374.95      314.48     14.07 o 
   7  12   6     1099.79     1132.28     55.52 o 
   8  12   6      108.45      134.88     34.71 o 
   9  12   6      350.32      286.90     40.46 o 
  10  12   6       25.19        7.60     51.23 o 
 -11  13   6      390.35      414.60     52.50 o 
 -10  13   6      298.32      270.77     36.08 o 
  -9  13   6      575.41      656.18     45.08 o 
  -8  13   6      776.43      789.60     53.86 o 
  -7  13   6     1120.78     1132.89     49.91 o 
  -6  13   6     6341.12     6464.08     90.40 o 
  -5  13   6       71.33       95.70      9.01 o 
  -4  13   6     3368.70     3282.57     88.03 o 
  -3  13   6     3829.72     3984.32    105.61 o 
  -2  13   6     1960.88     1817.66     34.31 o 
  -1  13   6     2170.76     1854.10     34.44 o 
   0  13   6      148.78      231.57     13.55 o 
   1  13   6     7974.76     7830.62    155.86 o 
   2  13   6     1719.91     1591.59     41.88 o 
   3  13   6      479.06      507.77     28.31 o 
   4  13   6     3693.83     3901.41    168.85 o 
   5  13   6        2.35      -17.36     11.58 o 
   6  13   6     3073.12     2953.65     81.04 o 
   7  13   6      990.59      971.60     63.24 o 
   8  13   6     1409.60     1412.57     49.87 o 
   9  13   6      492.44      475.58     50.70 o 
  10  13   6      186.42      150.16     53.17 o 
 -11  14   6       73.10       20.25     39.17 o 
 -10  14   6      128.59      160.29     47.86 o 
  -9  14   6      225.34      220.76     51.53 o 
  -8  14   6      568.08      516.81     24.21 o 
  -7  14   6      665.92      605.71     20.35 o 
  -6  14   6        1.14       -9.46      7.07 o 
  -5  14   6     1156.59     1222.86     25.47 o 
  -4  14   6     2771.47     2803.88     47.52 o 
  -3  14   6     1546.48     1512.54     32.29 o 
  -2  14   6     1609.69     1477.14     30.29 o 
  -1  14   6      180.21      132.85     11.24 o 
   0  14   6     8629.88     8650.82    130.66 o 
   1  14   6     1081.54     1097.46     48.50 o 
   2  14   6      439.70      409.19     23.36 o 
   3  14   6      352.85      322.66     18.09 o 
   4  14   6     1026.96     1048.07     48.55 o 
   5  14   6     1043.26      971.43     75.16 o 
   6  14   6      131.33      124.83     16.42 o 
   7  14   6     1365.41     1245.44     39.90 o 
   8  14   6      695.45      703.74     28.66 o 
   9  14   6       23.98       34.27     40.63 o 
  10  14   6      161.71       81.79     53.17 o 
 -10  15   6        5.36       18.73     41.34 o 
  -9  15   6       19.61       41.25     21.40 o 
  -8  15   6      577.06      563.73     25.06 o 
  -7  15   6       67.85       62.61      9.57 o 
  -6  15   6       17.33       10.31      7.62 o 
  -5  15   6      911.16      863.38     33.24 o 
  -4  15   6      392.44      411.12     16.13 o 
  -3  15   6      191.40      245.01     21.95 o 
  -2  15   6      197.37      247.90     13.86 o 
  -1  15   6        3.98       10.26     12.06 o 
   0  15   6       24.14        7.23     18.46 o 
   1  15   6     1000.20      940.97     29.86 o 
   2  15   6      303.59      359.09     20.14 o 
   3  15   6      170.01      197.38     16.33 o 
   4  15   6      176.81      240.91     31.76 o 
   5  15   6      636.62      747.13     24.66 o 
   6  15   6      140.05       95.42     17.45 o 
   7  15   6       71.90       72.06     27.85 o 
   8  15   6      280.21      268.83     24.91 o 
   9  15   6        0.49      125.96     43.28 o 
  10  15   6        4.11       24.73     49.46 o 
 -10  16   6      501.14      394.11     43.85 o 
  -9  16   6      663.42      618.96     45.99 o 
  -8  16   6      254.05      258.88     22.74 o 
  -7  16   6     1605.81     1734.21     56.97 o 
  -6  16   6      755.74      675.99     27.95 o 
  -5  16   6     3173.91     3010.10     53.31 o 
  -4  16   6      891.68      837.33     24.38 o 
  -3  16   6     2633.00     2853.89     53.22 o 
  -2  16   6     4124.41     4267.02     76.86 o 
  -1  16   6      204.95      217.62     14.69 o 
   0  16   6     1946.69     1975.60    107.18 o 
   1  16   6        0.92      -22.66     15.10 o 
   2  16   6      937.76      927.09     31.14 o 
   3  16   6      850.37      780.46     29.50 o 
   4  16   6      329.62      310.51     16.69 o 
   5  16   6     1394.60     1414.89     40.34 o 
   6  16   6       23.43       16.96     15.66 o 
   7  16   6     2097.65     2240.48    124.23 o 
   8  16   6      428.65      390.73     26.45 o 
   9  16   6      432.41      371.52     46.99 o 
 -10  17   6      261.32      241.61     41.70 o 
  -9  17   6      527.97      566.00     55.46 o 
  -8  17   6      716.48      820.07     73.24 o 
  -7  17   6      269.18      240.20     23.08 o 
  -6  17   6     4867.72     4729.19    105.85 o 
  -5  17   6        0.87       14.85      9.45 o 
  -4  17   6     2880.02     2800.13    103.50 o 
  -3  17   6     2432.60     2364.96     53.08 o 
  -2  17   6     1633.44     1798.44     39.87 o 
  -1  17   6     1292.86     1277.62     34.35 o 
   0  17   6        8.24       26.33     18.13 o 
   1  17   6     4192.20     4160.57    164.84 o 
   2  17   6     2051.55     2136.88     65.82 o 
   3  17   6        5.05        7.67     11.68 o 
   4  17   6     3030.79     2968.44     64.52 o 
   5  17   6      515.70      532.19     34.01 o 
   6  17   6     2440.66     2420.75     73.71 o 
   7  17   6      711.14      795.82     42.76 o 
   8  17   6     1338.61     1334.03     49.72 o 
   9  17   6      374.17      264.99     40.63 o 
 -10  18   6       23.12       -0.67     43.40 o 
  -9  18   6       26.07       31.31     31.92 o 
  -8  18   6      125.56      145.27     27.09 o 
  -7  18   6      605.82      525.63     34.26 o 
  -6  18   6        0.05       29.74     19.46 o 
  -5  18   6      450.10      489.96     18.06 o 
  -4  18   6       83.71       94.46     11.69 o 
  -3  18   6       46.36       54.80     21.77 o 
  -2  18   6      287.44      287.27     20.77 o 
  -1  18   6      870.69      822.86     45.41 o 
   0  18   6       19.23       31.62     18.81 o 
   1  18   6     1384.97     1369.21     53.98 o 
   2  18   6      551.72      492.06     21.42 o 
   3  18   6      262.72      280.51     18.37 o 
   4  18   6       11.54       40.13     15.31 o 
   5  18   6      464.73      444.94     21.41 o 
   6  18   6       68.64       66.01     18.67 o 
   7  18   6      140.27      142.33     22.18 o 
   8  18   6      250.07      251.43     39.69 o 
   9  18   6       11.23        0.53     36.39 o 
 -10  19   6       58.04       77.65     56.44 o 
  -9  19   6      454.51      409.03     72.52 o 
  -8  19   6      301.86      288.74     31.71 o 
  -7  19   6       10.55       20.31     20.48 o 
  -6  19   6       79.42       90.68     16.96 o 
  -5  19   6      139.09      126.26     16.76 o 
  -4  19   6     1875.26     1846.56     39.72 o 
  -3  19   6     1920.56     1875.58     44.13 o 
  -2  19   6       28.91       35.15     13.65 o 
  -1  19   6     3697.00     3820.58    101.81 o 
   0  19   6      455.04      403.38     20.45 o 
   1  19   6     4008.03     4153.53     88.29 o 
   2  19   6        8.20       10.44     13.88 o 
   3  19   6     1955.94     1801.91    124.13 o 
   4  19   6     1767.90     1714.66     96.04 o 
   5  19   6       25.85      -26.72     17.81 o 
   6  19   6      763.07      767.63     61.92 o 
   7  19   6        3.00       31.37     22.45 o 
   8  19   6      347.25      326.47     31.42 o 
   9  19   6       88.76       76.85     32.51 o 
 -10  20   6      819.12      726.22     70.97 o 
  -9  20   6      698.27      604.94     63.50 o 
  -8  20   6       51.71       64.08     22.11 o 
  -7  20   6     1837.70     2018.93     85.20 o 
  -6  20   6       79.66       85.30     14.94 o 
  -5  20   6     1259.41     1394.04     34.28 o 
  -4  20   6      292.24      349.46     14.32 o 
  -3  20   6     1054.36      969.89     31.52 o 
  -2  20   6     1253.15     1439.23     42.59 o 
  -1  20   6       16.17       -3.52     16.46 o 
   0  20   6     2273.96     2271.53    131.30 o 
   1  20   6       22.84        6.57     13.24 o 
   2  20   6     2727.72     2804.89    211.45 o 
   3  20   6     1238.94     1231.51     72.79 o 
   4  20   6      728.40      642.88     32.15 o 
   5  20   6     3516.99     3782.51    202.57 o 
   6  20   6      142.97      143.11     21.10 o 
   7  20   6      781.12      828.49     43.83 o 
   8  20   6      232.43      187.33     37.03 o 
   9  20   6      224.48      258.45     50.17 o 
  -9  21   6       11.83        9.86     31.57 o 
  -8  21   6      159.88      155.17     32.74 o 
  -7  21   6      101.56       92.13     23.46 o 
  -6  21   6     1469.14     1361.18     38.63 o 
  -5  21   6      182.97      178.74     15.07 o 
  -4  21   6     1528.23     1455.03     35.83 o 
  -3  21   6        7.04       -1.57     13.09 o 
  -2  21   6      804.67      802.55     47.53 o 
  -1  21   6      380.04      349.76     48.05 o 
   0  21   6       76.89       77.82     13.62 o 
   1  21   6      251.32      200.95     39.22 o 
   2  21   6      299.03      263.32     49.47 o 
   3  21   6      108.34       62.27     15.27 o 
   4  21   6     1338.15     1284.23     63.70 o 
   5  21   6      123.29      118.79     24.94 o 
   6  21   6      760.14      737.61     36.37 o 
   7  21   6      267.17      250.52     23.03 o 
   8  21   6      241.71      227.06     26.83 o 
   9  21   6      154.54      179.03     50.64 o 
  -9  22   6       42.28       36.94     29.33 o 
  -8  22   6       19.37       -6.78     24.88 o 
  -7  22   6       75.98       41.09     24.76 o 
  -6  22   6        9.54        5.83     14.80 o 
  -5  22   6       33.01        6.94     14.98 o 
  -4  22   6      281.54      271.62     17.05 o 
  -3  22   6       52.08       45.91     16.83 o 
  -2  22   6     1380.14     1462.56     71.57 o 
  -1  22   6      275.51      259.21     25.09 o 
   0  22   6     1777.42     1638.25     53.27 o 
   1  22   6       49.48       49.04     19.88 o 
   2  22   6     1111.29     1067.75    108.57 o 
   3  22   6        0.24      -15.09     15.09 o 
   4  22   6      220.50      200.83     23.73 o 
   5  22   6       96.34      104.04     18.97 o 
   6  22   6      179.33      161.83     23.56 o 
   7  22   6        0.40        7.35     27.36 o 
   8  22   6        6.12        3.71     28.15 o 
  -9  23   6      209.63      143.88     34.68 o 
  -8  23   6      466.73      448.58     45.56 o 
  -7  23   6       20.68      -18.06     22.26 o 
  -6  23   6     1618.87     1556.55     84.97 o 
  -5  23   6      437.39      421.05     37.05 o 
  -4  23   6     1363.81     1309.05     37.55 o 
  -3  23   6     1627.29     1483.15     59.43 o 
  -2  23   6      435.47      484.66     21.64 o 
  -1  23   6     4542.26     4701.87    104.51 o 
   0  23   6       40.75        6.06     23.16 o 
   1  23   6      985.30      964.69    123.23 o 
   2  23   6      441.17      445.74     73.93 o 
   3  23   6     4385.28     4078.14    213.87 o 
   4  23   6      945.15      900.17     39.19 o 
   5  23   6       10.52       -2.87     27.09 o 
   6  23   6      839.23      941.16     42.21 o 
   7  23   6       19.31       21.27     17.38 o 
   8  23   6      319.66      285.73     75.08 o 
  -9  24   6      201.61      223.82     53.89 o 
  -8  24   6        7.04      -26.74     27.87 o 
  -7  24   6      397.22      436.17     33.20 o 
  -6  24   6       26.90       50.51     18.89 o 
  -5  24   6     1418.19     1461.62     44.11 o 
  -4  24   6      526.00      511.99     44.85 o 
  -3  24   6     1005.89      949.47     29.37 o 
  -2  24   6     1719.82     1646.00     82.82 o 
  -1  24   6      287.68      303.04     21.69 o 
   0  24   6     3896.81     3988.68    100.33 o 
   1  24   6        6.70       18.70     28.97 o 
   2  24   6      128.13      154.07     28.11 o 
   3  24   6      333.19      381.70     26.42 o 
   4  24   6      520.01      464.77     33.60 o 
   5  24   6      762.76      842.70     54.03 o 
   6  24   6       46.40       54.53     29.14 o 
   7  24   6      237.21      208.21     29.09 o 
   8  24   6        0.59       16.96     51.05 o 
  -8  25   6        5.30      -16.38     23.87 o 
  -7  25   6        1.97       12.61     23.42 o 
  -6  25   6       41.47       29.89     23.84 o 
  -5  25   6        1.88        1.16     30.42 o 
  -4  25   6        0.41        2.66     17.73 o 
  -3  25   6        0.01       20.88     28.84 o 
  -2  25   6       42.64       46.01     12.81 o 
  -1  25   6       52.10       70.47     22.25 o 
   0  25   6      580.88      568.75     39.50 o 
   1  25   6        0.97       -3.58     21.83 o 
   2  25   6       74.00       91.48     16.96 o 
   3  25   6      192.83      204.58     36.73 o 
   4  25   6        4.00       -6.92     29.76 o 
   5  25   6       52.03       18.07     23.32 o 
   6  25   6       75.29       73.45     25.71 o 
   7  25   6        3.23       28.64     22.88 o 
   8  25   6        7.94       39.39     34.45 o 
  -8  26   6      154.87      114.17     33.95 o 
  -7  26   6      402.75      443.66     31.77 o 
  -6  26   6       64.65       59.31     38.22 o 
  -5  26   6      763.30      729.23     37.41 o 
  -4  26   6      111.11      117.76     20.14 o 
  -3  26   6      727.11      690.80     45.82 o 
  -2  26   6     2993.03     3139.17     83.36 o 
  -1  26   6      197.57      200.23     30.84 o 
   0  26   6     1464.05     1525.57     60.27 o 
   1  26   6      551.27      608.32     37.41 o 
   2  26   6     1826.07     2019.39     76.66 o 
   3  26   6      151.61      158.54     22.30 o 
   4  26   6      995.25      999.33     44.87 o 
   5  26   6      373.34      419.36     34.75 o 
   6  26   6        0.00        4.86     19.46 o 
   7  26   6      199.94      173.54     41.74 o 
  -8  27   6      207.89      221.34     59.00 o 
  -7  27   6        4.44        5.41     21.14 o 
  -6  27   6      233.86      216.98     25.17 o 
  -5  27   6       25.67       32.76     19.08 o 
  -4  27   6      529.07      555.43     27.70 o 
  -3  27   6     1822.92     1836.75     51.82 o 
  -2  27   6      129.71      157.04     45.26 o 
  -1  27   6     2802.65     2902.58     92.02 o 
   0  27   6       30.18       22.67     25.21 o 
   1  27   6     2731.27     2976.39    147.62 o 
   2  27   6      193.83      230.93     39.76 o 
   3  27   6      821.82      878.76     39.64 o 
   4  27   6      819.63      973.93     63.08 o 
   5  27   6        4.06      -12.44     19.95 o 
   6  27   6      163.01      157.91     37.09 o 
   7  27   6       14.40       71.92     26.91 o 
  -7  28   6        0.62       12.03     23.66 o 
  -6  28   6        0.71       43.07     44.98 o 
  -5  28   6       25.31       -0.66     19.97 o 
  -4  28   6       68.91       44.65     28.10 o 
  -3  28   6       16.72       14.65     16.86 o 
  -2  28   6      730.15      807.30     32.87 o 
  -1  28   6      399.60      396.45     31.70 o 
   0  28   6      214.22      311.31     35.48 o 
   1  28   6      124.41       61.01     23.37 o 
   2  28   6      367.01      341.18     73.42 o 
   3  28   6      138.51      157.24     30.79 o 
   4  28   6      147.59      148.66     25.89 o 
   5  28   6        4.81       -8.92     24.10 o 
   6  28   6        2.65       -3.78     24.70 o 
   7  28   6        1.02      -30.52     36.80 o 
  -7  29   6      118.60      165.41     30.84 o 
  -6  29   6      635.81      668.78     42.86 o 
  -5  29   6        7.45        1.11     21.51 o 
  -4  29   6       44.29       53.19     26.88 o 
  -3  29   6        0.43        8.82     18.72 o 
  -2  29   6     1076.08     1127.94     37.97 o 
  -1  29   6     1009.84     1045.86     39.98 o 
   0  29   6        8.64       33.09     20.29 o 
   1  29   6      705.02      693.17     33.81 o 
   2  29   6      149.07      179.98     27.22 o 
   3  29   6       46.08       19.42     26.97 o 
   4  29   6      608.82      628.00     35.77 o 
   5  29   6        0.25      -16.65     23.22 o 
   6  29   6      535.08      531.14     48.99 o 
  -7  30   6      466.24      446.02     79.85 o 
  -6  30   6        0.28      -31.32     57.66 o 
  -5  30   6      486.58      443.77     61.54 o 
  -4  30   6       31.89       27.95     18.56 o 
  -3  30   6      196.53      160.78     20.60 o 
  -2  30   6     1010.52     1052.90     65.05 o 
  -1  30   6      157.99      153.50     64.72 o 
   0  30   6     2459.87     2535.73     72.15 o 
   1  30   6      100.47       98.64     19.07 o 
   2  30   6      758.78      714.07     44.39 o 
   3  30   6      503.52      569.03     45.49 o 
   4  30   6      107.35       88.19     28.74 o 
   5  30   6      865.65      817.45     50.47 o 
   6  30   6        6.16       34.11     24.74 o 
  -6  31   6       15.90       -9.87     27.11 o 
  -5  31   6       68.97       60.66     25.14 o 
  -4  31   6       30.55       51.76     21.66 o 
  -3  31   6      273.29      252.09     22.99 o 
  -2  31   6        9.90        1.20     27.16 o 
  -1  31   6      333.75      299.66     23.71 o 
   0  31   6        0.13       40.71     35.80 o 
   1  31   6      485.93      442.82     28.84 o 
   2  31   6        2.56       -4.69     22.44 o 
   3  31   6      269.18      265.42     47.99 o 
   4  31   6      135.72      159.94     27.72 o 
   5  31   6        3.82       46.12     28.93 o 
  -6  32   6       46.32       20.30     28.63 o 
  -5  32   6      243.97      312.42     43.87 o 
  -4  32   6       29.04       27.96     22.73 o 
  -3  32   6       35.23       59.13     21.02 o 
  -2  32   6       10.74       40.89     20.25 o 
  -1  32   6      143.43      149.57     23.12 o 
   0  32   6      160.63      117.22     26.70 o 
   1  32   6      144.91      132.35     22.93 o 
   2  32   6        2.71       26.29     33.52 o 
   3  32   6       46.36       70.62     26.68 o 
   4  32   6       20.68       17.57     27.18 o 
   5  32   6      129.68      199.23     37.40 o 
  -5  33   6      148.73      187.52     31.15 o 
  -4  33   6      445.08      405.61     30.97 o 
  -3  33   6      227.41      273.40     31.75 o 
  -2  33   6      236.75      187.62     29.55 o 
  -1  33   6      259.45      263.88     32.12 o 
   0  33   6        3.13      -15.35     22.03 o 
   1  33   6      549.51      540.45    109.15 o 
   2  33   6      232.70      193.19     37.46 o 
   3  33   6       10.89       40.13     24.16 o 
   4  33   6      278.74      283.60     65.31 o 
  -5  34   6      113.28      124.55     44.26 o 
  -4  34   6       66.85       55.96     21.85 o 
  -3  34   6      285.39      265.00     29.31 o 
  -2  34   6       95.64       89.25     27.24 o 
  -1  34   6       52.85       75.18     25.32 o 
   0  34   6      337.09      302.02     54.15 o 
   1  34   6       32.05        1.02     50.17 o 
   2  34   6        5.99        3.47     45.67 o 
   3  34   6      102.76      110.66     33.88 o 
   4  34   6        0.94       34.29     39.81 o 
  -4  35   6        0.21       -7.06     24.58 o 
  -3  35   6       49.32       55.22     23.18 o 
  -2  35   6        2.91      -16.45     30.97 o 
  -1  35   6       28.48      -11.31     23.45 o 
   0  35   6       51.95      132.07     29.81 o 
   1  35   6       29.12       38.64     27.94 o 
   2  35   6        6.81        7.40     40.01 o 
   3  35   6       79.01       79.76     69.60 o 
  -3  36   6       92.70       93.71     24.68 o 
  -2  36   6      253.93      273.59     34.88 o 
  -1  36   6      213.49      212.28     49.41 o 
   0  36   6      574.16      701.33     64.48 o 
   1  36   6        7.65      -34.57     64.57 o 
   2  36   6      104.31      117.81     28.41 o 
  -1  37   6      403.08      542.24     55.77 o 
   0  37   6       26.97       31.17     39.13 o 
 -11   1   7      534.99      450.97     39.29 o 
 -10   1   7      177.60      179.56     22.57 o 
  -9   1   7      659.85      674.50     42.10 o 
  -8   1   7     3153.26     3166.37     45.21 o 
  -7   1   7      566.17      520.24     20.70 o 
  -6   1   7     5470.06     5545.22     68.96 o 
  -5   1   7        0.42       21.55      7.00 o 
  -4   1   7    12888.38    12780.43    120.27 o 
  -3   1   7     6695.69     6738.17     68.55 o 
  -2   1   7     1000.41      854.76     12.72 o 
  -1   1   7      172.34      376.00      8.46 o 
   0   1   7        5.84        8.94      7.04 o 
   1   1   7    10024.10    10429.27    100.44 o 
   2   1   7      316.21      316.48     10.95 o 
   3   1   7     7081.75     7211.36     82.03 o 
   4   1   7     3466.83     3246.10     44.72 o 
   5   1   7      134.10      133.88      8.70 o 
   6   1   7     2764.73     2708.32     71.45 o 
   7   1   7      656.72      576.50     16.40 o 
   8   1   7      307.76      299.21     37.06 o 
   9   1   7      616.85      638.75     63.69 o 
  10   1   7       76.69        5.27     48.97 o 
 -11   2   7       47.00       49.58     32.16 o 
 -10   2   7     1224.39     1236.75     64.31 o 
  -9   2   7     1976.69     2033.54     54.03 o 
  -8   2   7       25.09       26.36      8.69 o 
  -7   2   7     2093.05     2134.20     34.54 o 
  -6   2   7     1137.94     1241.60     20.45 o 
  -5   2   7    10062.61    10044.49    103.38 o 
  -4   2   7      221.66      254.06      8.30 o 
  -3   2   7    19770.97    20707.68    188.58 o 
  -2   2   7     3084.21     2947.03     34.73 o 
  -1   2   7      277.54      268.54     15.91 o 
   0   2   7     1298.05     1279.99     17.32 o 
   1   2   7      480.89      501.09     10.80 o 
   2   2   7     4061.52     3984.36     46.98 o 
   3   2   7     3958.61     3611.07     45.62 o 
   4   2   7      365.61      437.97     13.52 o 
   5   2   7     3687.44     3656.58     60.54 o 
   6   2   7     1028.23      988.69     29.81 o 
   7   2   7     2035.22     2050.93     84.93 o 
   8   2   7      950.99      950.01     41.95 o 
   9   2   7      809.44      838.86     63.25 o 
  10   2   7     1373.44     1243.60     78.97 o 
 -11   3   7        6.42      -35.07     32.13 o 
 -10   3   7       26.01       66.48     19.50 o 
  -9   3   7      215.87      253.36     24.05 o 
  -8   3   7      529.90      515.35     16.75 o 
  -7   3   7       13.15       27.60     11.14 o 
  -6   3   7      324.78      306.10     10.66 o 
  -5   3   7     1214.11     1306.06     21.53 o 
  -4   3   7     2361.98     2343.88     30.95 o 
  -3   3   7       90.00      111.89      8.56 o 
  -2   3   7     3574.93     3768.49     41.87 o 
  -1   3   7       86.87       96.18      6.80 o 
   0   3   7     2148.14     2466.44     42.84 o 
   1   3   7        0.42        0.77      5.76 o 
   2   3   7        0.09        6.74      4.34 o 
   3   3   7      383.41      399.16     17.03 o 
   4   3   7      935.50      911.54     22.49 o 
   5   3   7     1896.42     1745.70     29.42 o 
   6   3   7      223.60      174.23     10.61 o 
   7   3   7      224.24      257.22     18.10 o 
   8   3   7      625.72      547.67     24.51 o 
   9   3   7       68.52      109.14     30.70 o 
  10   3   7      289.29      275.08     51.14 o 
 -11   4   7       40.35       67.85     27.57 o 
 -10   4   7      464.12      478.75     46.60 o 
  -9   4   7       41.99      105.97     20.01 o 
  -8   4   7      135.96      122.97     23.13 o 
  -7   4   7      249.51      240.44     10.15 o 
  -6   4   7      363.75      386.52     12.35 o 
  -5   4   7     1831.65     1725.55     33.46 o 
  -4   4   7     1673.97     1489.88     21.14 o 
  -3   4   7       28.36       58.15      7.53 o 
  -2   4   7      225.38      217.25      8.38 o 
  -1   4   7     1316.04     1250.24     16.23 o 
   0   4   7     3791.41     3694.27     48.51 o 
   1   4   7        2.88      -10.42      7.27 o 
   2   4   7     2974.18     2528.74     29.45 o 
   3   4   7     3554.61     3338.56     38.73 o 
   4   4   7     1916.06     2033.52     28.52 o 
   5   4   7      108.79      116.83      7.90 o 
   6   4   7       46.73       64.29     12.04 o 
   7   4   7     2572.80     2544.24     52.07 o 
   8   4   7      102.20       83.19     14.00 o 
   9   4   7        3.91        3.90     24.44 o 
  10   4   7      300.58      267.11     54.39 o 
 -11   5   7      925.97     1045.02    127.51 o 
 -10   5   7       13.05       42.92     28.77 o 
  -9   5   7      814.97      892.52     76.91 o 
  -8   5   7     1678.20     1776.34     29.84 o 
  -7   5   7      729.14      685.18     15.97 o 
  -6   5   7     3745.27     3733.62     54.42 o 
  -5   5   7       42.87       64.64     15.20 o 
  -4   5   7     7029.06     6788.35     75.68 o 
  -3   5   7     7183.89     7115.65     77.07 o 
  -2   5   7     1101.81      979.24     17.67 o 
  -1   5   7     4643.84     4341.05     45.52 o 
   0   5   7     2986.04     3138.31     35.69 o 
   1   5   7     3419.42     3321.84     37.12 o 
   2   5   7    10106.64     9989.91    104.99 o 
   3   5   7     9147.35     9310.79    101.34 o 
   4   5   7     5345.38     5399.10     66.66 o 
   5   5   7     1000.96      966.50     18.90 o 
   6   5   7      209.97      244.49     10.16 o 
   7   5   7      255.99      237.27     16.80 o 
   8   5   7     1741.95     1571.21    111.05 o 
   9   5   7      891.68      970.75     66.08 o 
  10   5   7      252.45      196.59     77.20 o 
 -11   6   7        0.15      -23.23     25.51 o 
 -10   6   7      208.67      202.05     20.95 o 
  -9   6   7      343.49      348.53     37.19 o 
  -8   6   7      195.88      207.88     29.45 o 
  -7   6   7     1915.66     1903.40     33.44 o 
  -6   6   7       10.38       28.64     10.66 o 
  -5   6   7     2672.72     2629.83     40.81 o 
  -4   6   7       26.02        8.29      7.98 o 
  -3   6   7     5740.12     5288.00     60.46 o 
  -2   6   7    15303.16    15199.80    151.93 o 
  -1   6   7     1733.28     1785.80     24.60 o 
   0   6   7      528.81      481.08     16.81 o 
   1   6   7      330.45      330.71     10.47 o 
   2   6   7     4045.45     4181.15     55.64 o 
   3   6   7      210.01      183.07     10.31 o 
   4   6   7      684.85      652.72     13.75 o 
   5   6   7     2151.76     2150.83     36.07 o 
   6   6   7      760.61      686.22     16.74 o 
   7   6   7      596.69      614.22     35.62 o 
   8   6   7       78.57       68.34     21.92 o 
   9   6   7      548.13      520.01     42.49 o 
  10   6   7      324.97      403.51     61.20 o 
 -11   7   7      191.64      265.00     40.08 o 
 -10   7   7       40.83       47.61     19.50 o 
  -9   7   7       26.60       17.08     13.68 o 
  -8   7   7        0.31        5.11      8.95 o 
  -7   7   7     1323.12     1398.61     36.03 o 
  -6   7   7       46.78       81.40     16.04 o 
  -5   7   7      145.21      171.90     10.63 o 
  -4   7   7      164.63      168.95     11.35 o 
  -3   7   7     1491.71     1529.05     22.64 o 
  -2   7   7     2024.03     2205.89     31.02 o 
  -1   7   7     3903.50     3510.55     43.84 o 
   0   7   7       98.67      189.99     14.86 o 
   1   7   7      751.47      651.84     14.20 o 
   2   7   7     6859.95     6847.70     82.39 o 
   3   7   7        1.78        5.36      9.25 o 
   4   7   7        4.85       17.94      7.60 o 
   5   7   7     1316.35     1263.19     57.71 o 
   6   7   7     1087.82     1027.43     30.76 o 
   7   7   7      802.60      757.05     23.39 o 
   8   7   7       18.70       38.15     12.12 o 
   9   7   7       18.42       26.52     31.32 o 
  10   7   7       46.14       64.75     48.40 o 
 -11   8   7       23.28        5.14     34.72 o 
 -10   8   7      427.02      395.36     32.71 o 
  -9   8   7       82.56      106.88     18.20 o 
  -8   8   7      825.98      796.15     44.80 o 
  -7   8   7     1611.13     1648.89     34.38 o 
  -6   8   7       16.64       13.38      9.17 o 
  -5   8   7     3480.28     3486.59     53.75 o 
  -4   8   7     2638.69     2774.97     38.30 o 
  -3   8   7      667.39      628.48     14.48 o 
  -2   8   7     7968.58     7841.77     86.67 o 
  -1   8   7        7.57        9.75     17.42 o 
   0   8   7    17701.72    17535.91    189.19 o 
   1   8   7     3728.12     3386.63     44.77 o 
   2   8   7     9731.29     9661.00    128.47 o 
   3   8   7     2228.50     2281.68     36.14 o 
   4   8   7     1715.03     1612.40     28.36 o 
   5   8   7     1723.12     1633.40     46.49 o 
   6   8   7     1044.27      959.64     22.28 o 
   7   8   7     4009.20     3902.58    110.92 o 
   8   8   7      804.07      801.99     37.64 o 
   9   8   7      143.58      153.80     35.69 o 
  10   8   7      150.08      201.86     44.11 o 
 -11   9   7      408.65      294.43     47.25 o 
 -10   9   7        2.48       15.13     23.95 o 
  -9   9   7      122.73      174.15     25.87 o 
  -8   9   7      960.94     1011.22     30.58 o 
  -7   9   7      181.06      156.82     13.16 o 
  -6   9   7     1231.87     1148.59     26.40 o 
  -5   9   7     1092.12     1054.64     20.98 o 
  -4   9   7     1460.79     1524.43     26.50 o 
  -3   9   7     1128.83      997.36     21.85 o 
  -2   9   7      792.46      779.49     23.37 o 
  -1   9   7     8664.71     8878.24    109.01 o 
   0   9   7      608.46      596.91     20.56 o 
   1   9   7    11373.34    11014.57    163.10 o 
   2   9   7       35.82       80.63     10.30 o 
   3   9   7     2901.90     2738.64     44.85 o 
   4   9   7     4443.37     4258.49    162.12 o 
   5   9   7      232.73      243.43     29.96 o 
   6   9   7      626.88      686.22     18.33 o 
   7   9   7      310.06      301.42     28.25 o 
   8   9   7      689.83      670.37     33.35 o 
   9   9   7       60.91       53.71     49.20 o 
  10   9   7        4.48       -4.88     53.07 o 
 -11  10   7       18.01       61.77     34.24 o 
 -10  10   7       31.17       68.46     37.25 o 
  -9  10   7        0.52       -0.28     17.27 o 
  -8  10   7       26.74       14.32     11.24 o 
  -7  10   7       37.63       48.77      8.44 o 
  -6  10   7      308.32      345.74     13.84 o 
  -5  10   7      636.76      654.17     17.54 o 
  -4  10   7       36.85       50.07      7.37 o 
  -3  10   7       12.22       20.79      7.95 o 
  -2  10   7      229.59      233.56     16.17 o 
  -1  10   7      812.64      680.09     30.83 o 
   0  10   7        0.18        4.48     11.71 o 
   1  10   7       13.92       19.14     10.39 o 
   2  10   7       19.95       28.23     10.91 o 
   3  10   7       27.03       40.12     10.06 o 
   4  10   7      181.68      176.96     32.41 o 
   5  10   7      534.56      504.05     16.02 o 
   6  10   7      269.78      250.45     34.93 o 
   7  10   7        5.97       -3.25     13.03 o 
   8  10   7      347.47      354.43     33.23 o 
   9  10   7       75.52       61.80     34.74 o 
  10  10   7       15.05      -21.55     42.81 o 
 -11  11   7      432.86      430.69     78.25 o 
 -10  11   7      127.07      109.77     27.22 o 
  -9  11   7      185.39      159.16     28.51 o 
  -8  11   7      705.90      645.21     33.23 o 
  -7  11   7     1403.83     1333.65     32.06 o 
  -6  11   7     2926.88     3004.66     48.46 o 
  -5  11   7     1551.85     1444.42     32.52 o 
  -4  11   7      799.08      801.80     27.44 o 
  -3  11   7      216.51      172.15     13.49 o 
  -2  11   7     1930.52     2049.72     40.96 o 
  -1  11   7     6416.29     6809.58     93.05 o 
   0  11   7      597.07      521.86     15.16 o 
   1  11   7    11082.29    10104.78    127.35 o 
   2  11   7     3617.04     3395.86     54.67 o 
   3  11   7      796.77      777.71     29.96 o 
   4  11   7     1786.42     1807.90     86.57 o 
   5  11   7       27.85       20.30     11.50 o 
   6  11   7     1920.12     1963.27    104.21 o 
   7  11   7      196.31      191.10     17.53 o 
   8  11   7      324.20      373.35     36.42 o 
   9  11   7      260.12      261.54     36.90 o 
  10  11   7        0.25       11.83     35.65 o 
 -11  12   7       89.67      105.89     71.06 o 
 -10  12   7      480.34      520.82     48.60 o 
  -9  12   7      204.59      159.00     27.53 o 
  -8  12   7      465.90      461.83     19.53 o 
  -7  12   7     2779.85     2716.87    128.78 o 
  -6  12   7       84.89       78.98      9.84 o 
  -5  12   7     2119.34     2171.31     38.42 o 
  -4  12   7     4652.51     4899.87     94.20 o 
  -3  12   7     2275.11     2263.87     37.28 o 
  -2  12   7       39.81      -10.86     23.80 o 
  -1  12   7      495.07      502.18     15.13 o 
   0  12   7    21675.18    22182.01    413.60 o 
   1  12   7     2052.66     1862.02     33.43 o 
   2  12   7     6550.59     6692.54    110.71 o 
   3  12   7     2352.10     2383.45     50.83 o 
   4  12   7      182.55      161.48     32.52 o 
   5  12   7      961.56      894.26     30.38 o 
   6  12   7       49.61       30.85     10.95 o 
   7  12   7     2103.69     2144.72    152.13 o 
   8  12   7      446.84      431.87     96.37 o 
   9  12   7       34.73       13.96     31.44 o 
  10  12   7      327.47      334.24     77.91 o 
 -11  13   7       43.66       64.52     36.51 o 
 -10  13   7       36.12       39.04     28.16 o 
  -9  13   7        6.07        5.40     32.00 o 
  -8  13   7      163.54      146.86     15.40 o 
  -7  13   7      127.24      134.82      9.24 o 
  -6  13   7       76.15       84.61     13.72 o 
  -5  13   7      604.42      626.53     17.05 o 
  -4  13   7      212.53      259.02     11.96 o 
  -3  13   7      616.91      635.30     19.21 o 
  -2  13   7      143.23      152.29     13.33 o 
  -1  13   7      964.46      965.55     24.02 o 
   0  13   7      160.46      159.29     20.72 o 
   1  13   7     1139.89     1109.30     25.77 o 
   2  13   7     1577.50     1648.13     37.56 o 
   3  13   7      250.24      284.70     21.63 o 
   4  13   7       16.29       20.19     14.03 o 
   5  13   7     1644.00     1587.90     41.03 o 
   6  13   7      495.29      444.03     27.62 o 
   7  13   7      139.10      118.69     18.90 o 
   8  13   7      159.75      127.19     25.01 o 
   9  13   7       29.43       21.20     40.45 o 
  10  13   7       20.01       66.42     53.17 o 
 -10  14   7      278.23      285.08     33.86 o 
  -9  14   7      641.90      683.61     42.71 o 
  -8  14   7       51.36       60.77     26.88 o 
  -7  14   7     2287.18     2155.15     42.16 o 
  -6  14   7      526.14      540.09     21.60 o 
  -5  14   7     1227.06     1343.75     27.88 o 
  -4  14   7      421.91      480.91     15.19 o 
  -3  14   7     3725.61     3378.83     65.28 o 
  -2  14   7      242.36      199.94     13.20 o 
  -1  14   7      889.02      813.03     22.41 o 
   0  14   7     5315.24     5222.79     92.58 o 
   1  14   7      479.58      595.13     25.46 o 
   2  14   7       64.35       38.02     20.10 o 
   3  14   7      793.94      861.50     31.30 o 
   4  14   7        1.49       16.60     13.37 o 
   5  14   7      846.40      873.88     31.72 o 
   6  14   7      318.25      341.19     18.10 o 
   7  14   7     1251.92     1221.56     96.65 o 
   8  14   7      752.00      667.50     36.21 o 
   9  14   7      264.08      320.29     40.99 o 
 -10  15   7      645.62      643.43     63.50 o 
  -9  15   7       51.09       32.19     28.75 o 
  -8  15   7      715.91      674.84     49.06 o 
  -7  15   7      931.88      949.89     29.71 o 
  -6  15   7     4652.04     4811.29    125.58 o 
  -5  15   7       52.17       31.37     18.55 o 
  -4  15   7     4843.92     5107.86    157.40 o 
  -3  15   7     3082.98     3180.85     62.63 o 
  -2  15   7     1666.69     1568.81     38.56 o 
  -1  15   7     2849.34     2849.23     57.30 o 
   0  15   7      283.38      298.23     16.93 o 
   1  15   7     1979.81     1890.26     68.65 o 
   2  15   7      776.06      745.43     25.45 o 
   3  15   7      242.83      226.92     32.37 o 
   4  15   7     1605.58     1630.72     71.71 o 
   5  15   7      586.95      527.88     29.11 o 
   6  15   7     2990.17     2989.14    188.61 o 
   7  15   7     1281.53     1267.99     94.81 o 
   8  15   7     1787.88     1661.22     76.86 o 
   9  15   7      749.09      827.34     77.03 o 
 -10  16   7       22.67       20.84     45.87 o 
  -9  16   7      145.54      166.66     44.94 o 
  -8  16   7      127.51      103.61     27.27 o 
  -7  16   7     1456.05     1348.30     35.48 o 
  -6  16   7        1.24        3.64     11.56 o 
  -5  16   7     1142.06     1091.59     43.67 o 
  -4  16   7      740.25      702.76     25.48 o 
  -3  16   7      760.05      656.52     36.81 o 
  -2  16   7      103.28      140.67     16.85 o 
  -1  16   7     1203.23     1232.12     30.29 o 
   0  16   7     3611.53     3590.46    158.73 o 
   1  16   7     1877.56     1989.60     95.77 o 
   2  16   7      138.16      155.41     17.03 o 
   3  16   7       22.99       63.10     14.16 o 
   4  16   7      277.74      344.37     28.66 o 
   5  16   7      609.85      565.67     57.14 o 
   6  16   7      273.00      267.21     23.07 o 
   7  16   7      600.31      689.66     33.08 o 
   8  16   7      278.97      275.63     28.95 o 
   9  16   7       23.46      -17.84     45.05 o 
 -10  17   7       90.53        3.54     37.15 o 
  -9  17   7      166.81      231.97     48.21 o 
  -8  17   7      264.44      295.43     31.22 o 
  -7  17   7       28.24       68.14     27.52 o 
  -6  17   7       30.99       20.06     10.30 o 
  -5  17   7     1492.58     1412.97     33.86 o 
  -4  17   7     2648.60     2572.33     52.71 o 
  -3  17   7      714.05      708.04     48.50 o 
  -2  17   7       72.47       54.33     14.06 o 
  -1  17   7     1266.02     1337.92     36.07 o 
   0  17   7       62.32       37.98     15.78 o 
   1  17   7      240.52      217.75     17.78 o 
   2  17   7      313.99      294.01     16.97 o 
   3  17   7       99.57       85.17     15.33 o 
   4  17   7      542.01      529.21     31.88 o 
   5  17   7        2.43       20.37     19.85 o 
   6  17   7      217.79      214.17     29.95 o 
   7  17   7      118.66      145.20     22.32 o 
   8  17   7      138.16      113.64     28.17 o 
   9  17   7       91.11       54.23     49.46 o 
 -10  18   7      716.58      602.05     48.30 o 
  -9  18   7      826.74      822.31    136.86 o 
  -8  18   7       70.06       16.73     22.64 o 
  -7  18   7     1532.14     1534.87     49.02 o 
  -6  18   7       96.48       81.45     13.00 o 
  -5  18   7     2636.71     2555.22     66.88 o 
  -4  18   7       88.94       57.61     12.87 o 
  -3  18   7     2584.76     2572.61     87.83 o 
  -2  18   7     1853.46     1944.34     47.38 o 
  -1  18   7      178.80      174.66     17.60 o 
   0  18   7     1724.66     1795.43     87.11 o 
   1  18   7      922.85     1098.48     55.48 o 
   2  18   7     3777.09     3612.26     81.13 o 
   3  18   7     1682.18     1654.45     81.93 o 
   4  18   7      102.29       59.76     16.73 o 
   5  18   7     1612.21     1620.41     89.54 o 
   6  18   7      144.60      208.65     23.86 o 
   7  18   7      705.85      684.53     36.02 o 
   8  18   7      246.54      239.08     31.89 o 
   9  18   7      233.49      301.74     74.02 o 
 -10  19   7      104.04       33.24     67.57 o 
  -9  19   7      103.31       93.37     40.79 o 
  -8  19   7      806.29      804.26    115.69 o 
  -7  19   7        7.91        5.33     20.14 o 
  -6  19   7     2502.45     2450.38     54.28 o 
  -5  19   7      921.36      878.30     26.77 o 
  -4  19   7     1536.75     1369.48     34.97 o 
  -3  19   7       79.18       93.79     17.13 o 
  -2  19   7     1362.20     1211.84     48.66 o 
  -1  19   7     1084.14     1118.16     94.27 o 
   0  19   7     1799.78     1783.61     44.56 o 
   1  19   7      672.94      623.43     30.67 o 
   2  19   7     1920.95     1886.49     55.70 o 
   3  19   7      613.93      554.03     27.24 o 
   4  19   7      837.19      851.25     76.20 o 
   5  19   7       73.61      100.52     18.61 o 
   6  19   7     1362.09     1205.54     70.79 o 
   7  19   7      295.99      240.17     25.93 o 
   8  19   7      253.23      246.77     29.83 o 
   9  19   7      276.20      286.72     75.96 o 
  -9  20   7       13.34      -43.05     29.02 o 
  -8  20   7       15.73       23.49     22.20 o 
  -7  20   7       20.55       38.54     20.04 o 
  -6  20   7       73.75       88.73     18.34 o 
  -5  20   7      998.24      935.82     28.65 o 
  -4  20   7       41.79       47.74     12.25 o 
  -3  20   7       84.06      102.13     18.29 o 
  -2  20   7      677.91      659.17     28.11 o 
  -1  20   7      348.10      389.78     21.10 o 
   0  20   7      301.79      340.31     19.99 o 
   1  20   7        0.18      -15.10     16.80 o 
   2  20   7      313.28      263.20     33.57 o 
   3  20   7      125.62      111.89     17.92 o 
   4  20   7      103.42       40.31     17.24 o 
   5  20   7      110.55       82.35     29.53 o 
   6  20   7      220.82      234.34     25.92 o 
   7  20   7       35.54       26.25     22.53 o 
   8  20   7      138.25      134.29     35.16 o 
  -9  21   7      612.79      595.60     58.28 o 
  -8  21   7      636.15      570.74     84.76 o 
  -7  21   7        2.06       -9.68     27.26 o 
  -6  21   7      234.67      264.87     19.12 o 
  -5  21   7      173.15      183.34     14.86 o 
  -4  21   7     1709.53     1631.73     74.87 o 
  -3  21   7      397.81      442.88     27.65 o 
  -2  21   7       32.14       27.09     15.36 o 
  -1  21   7     4842.06     4684.88    276.15 o 
   0  21   7       17.41       32.61     32.24 o 
   1  21   7     1862.03     1843.55     55.27 o 
   2  21   7      115.25      130.05     37.63 o 
   3  21   7     4200.70     3927.27    136.97 o 
   4  21   7     3204.46     3182.61    221.31 o 
   5  21   7        6.69       15.09     24.33 o 
   6  21   7      948.56     1040.99     65.13 o 
   7  21   7        2.67       28.99     18.85 o 
   8  21   7      181.08      231.70     37.86 o 
  -9  22   7      274.96      239.55     36.52 o 
  -8  22   7      202.34      156.50     23.15 o 
  -7  22   7      818.33      838.76     40.55 o 
  -6  22   7       88.33       78.91     15.41 o 
  -5  22   7     1409.64     1374.73     38.55 o 
  -4  22   7      132.60      123.68     23.31 o 
  -3  22   7     4599.86     4785.28    171.70 o 
  -2  22   7     1673.63     1726.12     57.97 o 
  -1  22   7      198.36      260.15     22.35 o 
   0  22   7     2647.04     2697.67     75.58 o 
   1  22   7      619.25      626.10     32.85 o 
   2  22   7      717.60      680.20     32.21 o 
   3  22   7      581.55      565.23     31.71 o 
   4  22   7     1037.13     1074.04    112.22 o 
   5  22   7     1317.19     1425.04     56.81 o 
   6  22   7      156.66      117.95     22.59 o 
   7  22   7      536.58      491.91     29.97 o 
   8  22   7       71.49       21.50     49.38 o 
  -9  23   7       43.46      104.35     57.17 o 
  -8  23   7       17.42       10.66     27.86 o 
  -7  23   7       20.20        2.54     19.52 o 
  -6  23   7       56.99       59.78     17.93 o 
  -5  23   7        1.64       36.64     26.06 o 
  -4  23   7      968.78      966.77     33.06 o 
  -3  23   7        1.45        2.32     17.83 o 
  -2  23   7      396.90      326.74     51.36 o 
  -1  23   7      428.86      417.96     30.96 o 
   0  23   7        1.50       -9.34     32.42 o 
   1  23   7      204.08      165.49     18.68 o 
   2  23   7       45.28       75.66     16.78 o 
   3  23   7        5.38       -7.37     17.26 o 
   4  23   7       49.16       -3.70     26.45 o 
   5  23   7      722.50      758.87     43.03 o 
   6  23   7       31.29       48.96     24.72 o 
   7  23   7       22.89       28.41     26.06 o 
   8  23   7        0.06        5.65     51.05 o 
  -8  24   7      394.07      309.73     34.62 o 
  -7  24   7      196.36      196.62     23.23 o 
  -6  24   7        6.62       -4.46     20.27 o 
  -5  24   7      264.05      256.68     21.32 o 
  -4  24   7      440.34      348.74     35.56 o 
  -3  24   7      342.98      355.21     23.60 o 
  -2  24   7     1726.21     1717.55    109.64 o 
  -1  24   7      320.67      422.26     91.16 o 
   0  24   7      158.81      204.03     25.39 o 
   1  24   7      144.67      127.85     32.59 o 
   2  24   7      849.66      819.10     45.05 o 
   3  24   7      507.13      412.17     44.52 o 
   4  24   7     1354.78     1429.65     62.27 o 
   5  24   7      521.37      518.30     55.28 o 
   6  24   7       70.79       30.84     21.64 o 
   7  24   7      149.43      154.95     26.03 o 
   8  24   7        0.12      -20.85     54.94 o 
  -8  25   7      267.01      194.90     34.22 o 
  -7  25   7       19.95      -11.59     19.94 o 
  -6  25   7      550.04      518.72     41.44 o 
  -5  25   7       34.88       23.32     16.98 o 
  -4  25   7      755.05      744.08     42.37 o 
  -3  25   7     1326.50     1375.07     69.31 o 
  -2  25   7      790.38      791.68     30.14 o 
  -1  25   7     2689.85     2795.12     96.93 o 
   0  25   7      395.68      428.65     35.42 o 
   1  25   7      615.16      624.79     43.37 o 
   2  25   7      635.01      695.93     93.81 o 
   3  25   7     2303.03     2226.13     72.99 o 
   4  25   7     1432.47     1564.43     57.38 o 
   5  25   7       80.80       48.78     25.63 o 
   6  25   7      357.87      331.65     42.63 o 
   7  25   7        1.10       27.43     23.32 o 
  -8  26   7        0.19       -0.91     30.93 o 
  -7  26   7      118.15       46.04     23.66 o 
  -6  26   7       36.96       13.15     19.85 o 
  -5  26   7        8.54       -8.76     18.81 o 
  -4  26   7       25.22       34.98     22.44 o 
  -3  26   7      277.74      248.74     30.31 o 
  -2  26   7      750.48      777.27     35.58 o 
  -1  26   7      215.75      209.70     30.31 o 
   0  26   7     1134.72     1166.75     46.63 o 
   1  26   7        1.60        5.09     39.80 o 
   2  26   7      705.12      839.58     90.58 o 
   3  26   7      634.83      750.74     96.34 o 
   4  26   7      472.51      432.77     32.16 o 
   5  26   7      167.40      187.19     29.37 o 
   6  26   7       30.43       50.82     28.86 o 
   7  26   7       47.99       68.98     50.26 o 
  -8  27   7        0.30       74.89     37.54 o 
  -7  27   7       93.18      145.87     37.09 o 
  -6  27   7      321.42      337.56     38.32 o 
  -5  27   7        2.87      -22.51     15.81 o 
  -4  27   7      198.74      219.96     26.19 o 
  -3  27   7        4.06       -5.48     21.96 o 
  -2  27   7      669.85      690.98     62.83 o 
  -1  27   7      259.59      260.30     24.95 o 
   0  27   7        3.83       21.67     24.59 o 
   1  27   7      211.28      239.79     34.33 o 
   2  27   7       12.80       -5.68     26.89 o 
   3  27   7       45.90       14.69     46.01 o 
   4  27   7      437.75      455.82     47.89 o 
   5  27   7        0.11       11.61     22.05 o 
   6  27   7       74.09       71.81     24.79 o 
   7  27   7       20.10       26.41     26.78 o 
  -7  28   7      639.83      583.04     54.64 o 
  -6  28   7        4.10       57.95     27.31 o 
  -5  28   7      281.05      315.61     25.91 o 
  -4  28   7       23.02        7.72     19.31 o 
  -3  28   7      694.82      694.03     31.76 o 
  -2  28   7     1226.31     1224.56     46.82 o 
  -1  28   7      220.18      232.24     25.71 o 
   0  28   7     3561.26     3686.00    118.08 o 
   1  28   7      337.16      320.65     53.59 o 
   2  28   7      415.87      446.07     33.22 o 
   3  28   7     1701.60     1719.18     61.28 o 
   4  28   7      466.22      426.08     52.57 o 
   5  28   7      644.22      658.29     44.60 o 
   6  28   7        2.28      -16.02     46.70 o 
  -7  29   7       24.99       35.11     27.85 o 
  -6  29   7       76.66       10.74     36.65 o 
  -5  29   7        0.54       37.85     27.92 o 
  -4  29   7      142.63      170.33     22.71 o 
  -3  29   7      935.00      871.17     41.90 o 
  -2  29   7        3.47       31.63     26.85 o 
  -1  29   7     1157.58     1236.67     55.33 o 
   0  29   7      217.73      245.97     28.70 o 
   1  29   7     1404.44     1314.72     84.82 o 
   2  29   7       41.98       79.34     23.58 o 
   3  29   7      744.00      710.17     47.70 o 
   4  29   7      844.64      801.03     52.04 o 
   5  29   7       93.63       79.64     26.62 o 
   6  29   7      241.17      286.43     40.92 o 
  -6  30   7       14.70       -1.88     29.62 o 
  -5  30   7      268.95      253.09     37.16 o 
  -4  30   7       12.72        3.50     20.73 o 
  -3  30   7       10.17       -3.03     24.08 o 
  -2  30   7       15.40       17.87     20.40 o 
  -1  30   7      478.16      504.46     35.57 o 
   0  30   7        7.11       -8.88     20.47 o 
   1  30   7       28.27       32.29     18.57 o 
   2  30   7        1.28       -7.10     30.17 o 
   3  30   7        1.35       24.14     73.49 o 
   4  30   7      140.84      145.85     41.37 o 
   5  30   7       32.72      -13.47     45.81 o 
  -6  31   7      727.72      659.79     69.86 o 
  -5  31   7       95.36       89.63     30.59 o 
  -4  31   7      235.67      261.45     29.88 o 
  -3  31   7      109.14       80.42     21.30 o 
  -2  31   7      304.46      295.33     23.30 o 
  -1  31   7      392.57      504.39     30.97 o 
   0  31   7       24.35       36.20     26.98 o 
   1  31   7      512.28      468.15     46.30 o 
   2  31   7      127.85      198.37     44.76 o 
   3  31   7       56.56      105.37     49.29 o 
   4  31   7      347.85      282.57     29.67 o 
   5  31   7       33.75       15.50     42.69 o 
  -5  32   7      406.51      408.43     37.74 o 
  -4  32   7      146.28      143.51     28.16 o 
  -3  32   7      132.07      134.44     25.81 o 
  -2  32   7      188.62      171.14     24.19 o 
  -1  32   7      124.80      110.30     20.18 o 
   0  32   7      652.29      677.04     33.01 o 
   1  32   7       46.17       55.82     31.33 o 
   2  32   7      265.00      217.46     30.48 o 
   3  32   7       65.00       93.90     44.62 o 
   4  32   7       15.51      -23.35     23.41 o 
  -5  33   7       67.60       12.97     33.90 o 
  -4  33   7        3.80       19.09     21.94 o 
  -3  33   7        0.04       12.63     22.50 o 
  -2  33   7        5.50      -13.80     22.73 o 
  -1  33   7       76.43       83.20     24.28 o 
   0  33   7        3.85      -40.50     32.70 o 
   1  33   7       14.63       57.00     40.62 o 
   2  33   7        6.54      -12.30     31.28 o 
   3  33   7        8.29        8.64     28.86 o 
   4  33   7       31.43       67.04     34.18 o 
  -4  34   7       58.28       16.16     29.38 o 
  -3  34   7       35.85       22.71     23.86 o 
  -2  34   7       60.41       36.55     25.86 o 
  -1  34   7      196.82      214.95     31.48 o 
   0  34   7      282.71      272.48     31.53 o 
   1  34   7       29.89      -40.91     52.74 o 
   2  34   7       76.52      114.15     42.41 o 
   3  34   7      124.00      140.22     61.48 o 
  -3  35   7      156.48      153.54     31.35 o 
  -2  35   7      105.14       80.66     41.24 o 
  -1  35   7      329.54      309.01     48.56 o 
   0  35   7       53.25       73.75     57.36 o 
   1  35   7      365.85      420.55     56.39 o 
   2  35   7      112.65       67.88     37.09 o 
  -2  36   7       77.47       67.21     28.46 o 
  -1  36   7       56.28       30.80     39.54 o 
   0  36   7       48.70       37.06     31.81 o 
   1  36   7        0.24        0.61     29.62 o 
 -11   0   8      147.95      133.41     46.64 o 
 -10   0   8      938.34      791.41     46.77 o 
  -9   0   8     1297.95     1189.84     53.95 o 
  -8   0   8      440.75      484.47     52.73 o 
  -7   0   8     3561.82     3601.69     72.59 o 
  -6   0   8     4593.35     4551.29     85.09 o 
  -5   0   8     8289.83     8732.53    132.14 o 
  -4   0   8     1499.04     1636.20     29.71 o 
  -3   0   8     7849.32     7234.22    143.56 o 
  -2   0   8      782.07      554.85     22.79 o 
  -1   0   8     3197.88     3608.17     50.47 o 
   0   0   8     9626.64     9692.02    112.45 o 
   1   0   8     3340.64     3650.51     74.77 o 
   2   0   8       31.40       39.05     12.72 o 
   3   0   8      767.88      703.90     34.54 o 
   4   0   8     4266.96     4233.90    172.26 o 
   5   0   8     1143.99     1048.21     33.91 o 
   6   0   8     2614.78     2340.41     67.31 o 
   7   0   8     2700.95     2747.25    298.20 o 
   8   0   8      771.00      729.81     90.99 o 
   9   0   8      226.56      309.16     56.88 o 
  10   0   8     1415.15     1538.53    153.89 o 
 -11   1   8       79.60       19.23     25.47 o 
 -10   1   8       74.07       55.26     18.63 o 
  -9   1   8      246.49      306.25     26.82 o 
  -8   1   8     1172.77     1242.87     54.34 o 
  -7   1   8      163.42      156.70      9.42 o 
  -6   1   8     1648.78     1695.71     26.77 o 
  -5   1   8       19.90       22.50     12.18 o 
  -4   1   8     5164.99     5052.32     54.09 o 
  -3   1   8     2553.27     2541.23     33.52 o 
  -2   1   8     2994.22     2958.67     32.50 o 
  -1   1   8     4157.63     4088.55     42.05 o 
   0   1   8       47.41       42.93      6.99 o 
   1   1   8      964.61     1026.34     25.46 o 
   2   1   8       28.36       28.95     12.93 o 
   3   1   8      523.72      550.57     16.86 o 
   4   1   8      825.02      802.29     20.58 o 
   5   1   8      101.18       95.74     12.14 o 
   6   1   8     2477.22     2361.54     49.41 o 
   7   1   8      187.34      228.05     33.53 o 
   8   1   8       24.38       44.78     15.53 o 
   9   1   8      176.82      208.23     76.94 o 
  10   1   8       62.33       55.43     39.45 o 
 -11   2   8       42.24       28.35     35.18 o 
 -10   2   8      438.75      382.59     27.37 o 
  -9   2   8       11.31       48.31     23.08 o 
  -8   2   8        2.09       36.02      9.67 o 
  -7   2   8      475.87      493.71     16.29 o 
  -6   2   8       21.44       21.56      7.45 o 
  -5   2   8     1158.44     1156.13     27.03 o 
  -4   2   8     2724.56     2775.12     35.35 o 
  -3   2   8      389.98      437.64     21.34 o 
  -2   2   8      913.75     1114.57     16.42 o 
  -1   2   8        3.05       10.90      8.12 o 
   0   2   8       62.21       64.86      6.76 o 
   1   2   8     3103.39     3362.23     41.94 o 
   2   2   8       30.02       55.58      8.26 o 
   3   2   8      690.16      729.02     28.93 o 
   4   2   8     1260.95     1217.04     24.62 o 
   5   2   8      351.42      349.24     23.05 o 
   6   2   8      147.13      148.63     12.94 o 
   7   2   8      465.94      455.42     22.34 o 
   8   2   8       83.35       90.96     13.77 o 
   9   2   8        0.39       38.18     71.19 o 
  10   2   8       25.94       -5.92     57.94 o 
 -11   3   8      701.49      677.58     56.79 o 
 -10   3   8      170.90      183.95     23.79 o 
  -9   3   8      941.36      915.98     36.95 o 
  -8   3   8     1568.63     1636.55     34.60 o 
  -7   3   8       17.68       30.57     11.40 o 
  -6   3   8     5067.46     4959.81     67.49 o 
  -5   3   8      818.96      815.42     16.46 o 
  -4   3   8     8635.69     8680.07     90.21 o 
  -3   3   8     4660.17     4709.20     53.24 o 
  -2   3   8     1687.93     1695.93     31.96 o 
  -1   3   8    13101.86    13085.51    124.09 o 
   0   3   8      105.10       76.89      6.37 o 
   1   3   8      644.21      477.08     14.26 o 
   2   3   8     5709.61     5498.57     64.70 o 
   3   3   8     5418.41     5508.77     69.53 o 
   4   3   8     4898.47     4738.13     64.20 o 
   5   3   8      240.39      265.57     17.21 o 
   6   3   8     2802.90     2827.53    118.00 o 
   7   3   8      381.23      346.32     21.62 o 
   8   3   8      383.20      336.76     41.11 o 
   9   3   8      553.46      415.14     48.06 o 
  10   3   8       97.18      132.46     38.90 o 
 -11   4   8        0.06       40.24     46.05 o 
 -10   4   8      100.99       64.46     32.40 o 
  -9   4   8      830.21      837.58     45.44 o 
  -8   4   8     1125.10     1132.55     29.67 o 
  -7   4   8      623.56      645.19     16.28 o 
  -6   4   8     1336.15     1275.55     24.45 o 
  -5   4   8     3274.51     3287.87     50.92 o 
  -4   4   8        0.82       31.87      7.26 o 
  -3   4   8    11378.41    11473.79    118.83 o 
  -2   4   8    11760.72    12068.93    122.42 o 
  -1   4   8        3.45      -12.66     12.06 o 
   0   4   8     7455.88     7299.33     85.62 o 
   1   4   8     3546.67     3621.82     52.64 o 
   2   4   8     2525.52     2426.09     56.20 o 
   3   4   8      982.00      997.11     19.56 o 
   4   4   8     1045.76     1035.03     32.54 o 
   5   4   8      482.50      441.20     12.84 o 
   6   4   8      538.12      527.03     16.78 o 
   7   4   8     1196.02     1122.97     34.20 o 
   8   4   8      206.67      258.05     27.01 o 
   9   4   8      729.09      747.65    119.34 o 
  10   4   8      619.75      649.69     63.15 o 
 -11   5   8      129.75      168.83     83.12 o 
 -10   5   8       83.67      131.12     28.01 o 
  -9   5   8        0.25       -0.89     20.03 o 
  -8   5   8      154.86      136.69     12.79 o 
  -7   5   8       16.55       10.20      9.05 o 
  -6   5   8       60.62       34.71     10.89 o 
  -5   5   8        0.24       -1.86     10.96 o 
  -4   5   8      454.33      457.29     15.27 o 
  -3   5   8      308.19      364.82     10.88 o 
  -2   5   8     1288.74     1293.80     19.92 o 
  -1   5   8      893.62      847.15     13.35 o 
   0   5   8     1153.20     1072.99     33.26 o 
   1   5   8     4461.55     4195.76     47.78 o 
   2   5   8     5214.66     4843.75     56.52 o 
   3   5   8      227.32      234.51     20.73 o 
   4   5   8      242.36      242.95      8.47 o 
   5   5   8      460.76      453.22     28.66 o 
   6   5   8      623.70      631.06     19.23 o 
   7   5   8      377.17      320.32     19.40 o 
   8   5   8       72.64       88.21     20.76 o 
   9   5   8        2.84       15.92     27.67 o 
  10   5   8      134.47      214.53     57.04 o 
 -11   6   8        0.25      -73.91     59.80 o 
 -10   6   8      388.78      360.06     53.59 o 
  -9   6   8      234.31      251.56     24.94 o 
  -8   6   8      548.45      511.52     46.03 o 
  -7   6   8        3.40        2.36      9.13 o 
  -6   6   8      257.30      256.87     13.15 o 
  -5   6   8     1965.89     1910.58     33.65 o 
  -4   6   8     1421.64     1452.80     26.85 o 
  -3   6   8       20.42       14.13      9.07 o 
  -2   6   8     8173.68     8139.09     87.49 o 
  -1   6   8     2230.82     2269.65     27.58 o 
   0   6   8     8483.11     7985.51     84.03 o 
   1   6   8     5991.38     6171.17     88.26 o 
   2   6   8     5553.02     5484.39     73.45 o 
   3   6   8     3812.92     3918.71     71.80 o 
   4   6   8      371.03      360.41     15.12 o 
   5   6   8     1603.84     1573.92     38.26 o 
   6   6   8     2562.21     2514.51     61.01 o 
   7   6   8     2257.04     2157.28     54.20 o 
   8   6   8      257.57      312.12     24.58 o 
   9   6   8      481.67      444.49     36.99 o 
  10   6   8      195.20      165.18     49.18 o 
 -11   7   8      512.30      438.87     98.49 o 
 -10   7   8       17.24        8.15     19.94 o 
  -9   7   8      539.97      512.38     28.31 o 
  -8   7   8      369.49      315.54     35.52 o 
  -7   7   8      731.93      770.84     22.13 o 
  -6   7   8     2350.57     2394.93     51.18 o 
  -5   7   8        0.94       -9.76     11.93 o 
  -4   7   8     3268.75     3128.59     47.96 o 
  -3   7   8     1180.66     1127.07     20.34 o 
  -2   7   8        3.80        2.86     12.62 o 
  -1   7   8    10955.80    10972.87    115.92 o 
   0   7   8      442.47      408.67     15.86 o 
   1   7   8     9814.93     9967.95    105.22 o 
   2   7   8     1530.61     1545.84     33.59 o 
   3   7   8     4380.68     4196.74    105.58 o 
   4   7   8     4003.33     3959.72     68.12 o 
   5   7   8       80.29       77.17     11.45 o 
   6   7   8     3234.32     3296.48     60.05 o 
   7   7   8       48.92       40.53     12.33 o 
   8   7   8      666.93      721.26     36.37 o 
   9   7   8      197.07      136.51     52.47 o 
  10   7   8       34.39       40.54     38.12 o 
 -11   8   8        0.34       22.38     33.71 o 
 -10   8   8       83.71      138.27     36.57 o 
  -9   8   8        0.29      -15.96     23.37 o 
  -8   8   8       20.70       13.89     13.85 o 
  -7   8   8     3438.37     3131.15     92.32 o 
  -6   8   8      124.76      133.91     19.28 o 
  -5   8   8       33.99       46.59      9.29 o 
  -4   8   8      298.64      355.02     13.12 o 
  -3   8   8        0.87       -2.30     10.81 o 
  -2   8   8     1220.33     1249.98     32.78 o 
  -1   8   8      409.22      383.53     14.46 o 
   0   8   8     3137.02     3064.33     39.36 o 
   1   8   8      112.06       90.24     15.99 o 
   2   8   8      377.83      366.94     14.30 o 
   3   8   8       21.03       31.78     10.61 o 
   4   8   8      988.57      994.12     38.76 o 
   5   8   8      655.91      669.53     18.26 o 
   6   8   8     1197.59     1150.09     35.91 o 
   7   8   8       86.83       83.29     13.14 o 
   8   8   8       80.50      110.24     22.32 o 
   9   8   8       26.11       26.47     27.37 o 
  10   8   8       37.69       43.35     49.36 o 
 -11   9   8      356.64      494.70    151.13 o 
 -10   9   8       39.81       31.79     27.23 o 
  -9   9   8       75.01       44.95     20.22 o 
  -8   9   8       65.49       69.69     16.99 o 
  -7   9   8     1518.45     1448.69     35.17 o 
  -6   9   8      867.23      861.15     35.40 o 
  -5   9   8      161.40      160.75     11.73 o 
  -4   9   8     3413.48     3490.08     82.35 o 
  -3   9   8     1588.99     1490.74     22.92 o 
  -2   9   8      567.85      568.81     21.73 o 
  -1   9   8     1129.56     1163.78     22.20 o 
   0   9   8      123.64      118.50     10.85 o 
   1   9   8     9028.07     9050.80    109.97 o 
   2   9   8     4976.75     4987.94     82.20 o 
   3   9   8      399.96      401.97     15.45 o 
   4   9   8     1366.64     1389.38     29.80 o 
   5   9   8        0.59       17.81     24.91 o 
   6   9   8      863.31      904.32     26.49 o 
   7   9   8       11.83       21.48     16.09 o 
   8   9   8      464.86      422.34     27.12 o 
   9   9   8       56.53       96.11     71.81 o 
  10   9   8       42.04      173.45    157.14 o 
 -11  10   8       34.66       18.27     38.42 o 
 -10  10   8      773.37      887.92     49.22 o 
  -9  10   8      247.48      242.46     20.17 o 
  -8  10   8      259.63      254.61     48.23 o 
  -7  10   8     1983.45     1870.85     76.60 o 
  -6  10   8      289.71      300.89     13.84 o 
  -5  10   8     4433.18     4267.90    120.73 o 
  -4  10   8     2374.23     2189.60     72.38 o 
  -3  10   8     1490.36     1649.28     25.61 o 
  -2  10   8     1737.29     1767.53     30.76 o 
  -1  10   8        8.08       22.68     12.58 o 
   0  10   8    13961.67    13789.40    175.42 o 
   1  10   8      525.17      535.16     25.44 o 
   2  10   8    13025.97    12982.41    169.50 o 
   3  10   8     7903.53     7749.28    125.01 o 
   4  10   8       67.22       89.11     20.43 o 
   5  10   8     1690.88     1917.35     63.50 o 
   6  10   8        1.21      -14.36     17.82 o 
   7  10   8     2961.82     2882.92     68.13 o 
   8  10   8      610.60      606.92     36.04 o 
   9  10   8      187.38      223.44     99.02 o 
  10  10   8      220.50      238.06     66.16 o 
 -11  11   8      141.29       76.54     41.57 o 
 -10  11   8      153.43      135.16     37.57 o 
  -9  11   8      120.23      131.96     19.86 o 
  -8  11   8       12.50        0.40     22.29 o 
  -7  11   8        1.69        4.32     11.04 o 
  -6  11   8      601.50      613.92     18.67 o 
  -5  11   8      107.42      148.78     11.55 o 
  -4  11   8       55.08       59.50     12.03 o 
  -3  11   8      820.32      846.91     22.24 o 
  -2  11   8       24.73       22.08     12.15 o 
  -1  11   8     4312.32     4106.15     85.48 o 
   0  11   8        8.80       24.22     14.28 o 
   1  11   8     8203.08     8350.70    119.24 o 
   2  11   8      372.07      372.18     16.76 o 
   3  11   8      183.80      206.81     18.39 o 
   4  11   8     1079.54     1096.55     28.65 o 
   5  11   8      478.72      465.37     28.66 o 
   6  11   8      704.93      679.68     41.76 o 
   7  11   8       28.01       24.15     15.22 o 
   8  11   8      388.67      385.17     28.18 o 
   9  11   8       60.42       96.66     28.52 o 
 -10  12   8       85.60       60.23     24.94 o 
  -9  12   8      210.50      195.03     31.01 o 
  -8  12   8        0.41       32.65     13.43 o 
  -7  12   8     1304.31     1160.27     44.50 o 
  -6  12   8       11.45        3.77     11.03 o 
  -5  12   8      723.43      707.31     30.27 o 
  -4  12   8      193.44      193.81     16.49 o 
  -3  12   8      604.92      643.60     27.23 o 
  -2  12   8      405.15      447.83     19.35 o 
  -1  12   8     1353.04     1339.29     52.96 o 
   0  12   8      215.58      178.23     29.45 o 
   1  12   8     2677.58     2909.86     49.56 o 
   2  12   8      388.73      369.42     17.97 o 
   3  12   8      592.89      523.40     31.33 o 
   4  12   8      647.63      510.65     23.67 o 
   5  12   8      283.08      306.31     39.23 o 
   6  12   8       24.09       15.83     16.13 o 
   7  12   8      377.92      383.36     33.06 o 
   8  12   8      720.91      690.34     39.24 o 
   9  12   8       39.62      -15.02     29.68 o 
 -10  13   8      429.11      402.38     37.50 o 
  -9  13   8       59.31       71.26     31.36 o 
  -8  13   8     1025.42      961.11     30.81 o 
  -7  13   8      168.22      154.19     22.69 o 
  -6  13   8     2916.73     2910.71    126.35 o 
  -5  13   8      138.25      152.63     10.66 o 
  -4  13   8     3824.46     3766.63    174.49 o 
  -3  13   8     3065.12     2843.72     54.48 o 
  -2  13   8      684.83      642.22     23.39 o 
  -1  13   8     3549.38     3328.72     71.38 o 
   0  13   8     1831.41     1989.30     54.99 o 
   1  13   8     6657.17     6952.66    157.87 o 
   2  13   8      571.49      635.14     24.70 o 
   3  13   8      807.26      790.39     28.68 o 
   4  13   8     1638.59     1599.00     75.03 o 
   5  13   8        2.95       -2.27     11.48 o 
   6  13   8     1235.05     1214.84     54.71 o 
   7  13   8      456.16      378.50     22.40 o 
   8  13   8      838.20      935.83     69.61 o 
   9  13   8     1011.70      928.42     68.90 o 
 -10  14   8      120.95       95.41     35.00 o 
  -9  14   8      204.58      198.14     29.80 o 
  -8  14   8      128.30      118.63     25.80 o 
  -7  14   8      659.76      661.64     25.54 o 
  -6  14   8      345.36      359.92     14.46 o 
  -5  14   8     2703.03     2586.06     95.04 o 
  -4  14   8     1840.66     1838.32     62.08 o 
  -3  14   8      316.64      335.88     18.19 o 
  -2  14   8     1359.53     1357.83     34.61 o 
  -1  14   8       38.47       56.86     15.64 o 
   0  14   8     7100.76     7153.59    177.21 o 
   1  14   8     1291.85     1367.29     57.08 o 
   2  14   8     1778.20     1858.47     48.22 o 
   3  14   8     1766.76     1778.28     48.33 o 
   4  14   8      318.41      336.95     20.86 o 
   5  14   8      185.45      208.47     17.11 o 
   6  14   8       21.04       49.92     14.51 o 
   7  14   8     1613.44     1598.24     69.54 o 
   8  14   8      113.85        6.71     34.98 o 
   9  14   8       91.55       57.77     45.93 o 
 -10  15   8        0.92       64.74     38.47 o 
  -9  15   8        1.04       18.05     27.36 o 
  -8  15   8      288.59      277.03     25.47 o 
  -7  15   8       37.49       62.78     14.11 o 
  -6  15   8        7.38       -2.98     14.32 o 
  -5  15   8      221.54      191.55     13.41 o 
  -4  15   8      343.94      307.02     16.26 o 
  -3  15   8        6.79        7.99     12.71 o 
  -2  15   8      951.09      820.42     32.21 o 
  -1  15   8       81.28      127.34     15.58 o 
   0  15   8      639.88      708.13     24.80 o 
   1  15   8      153.97      107.49     24.34 o 
   2  15   8      453.78      392.25     33.70 o 
   3  15   8       19.59       46.49     33.15 o 
   4  15   8      197.41      147.45     24.97 o 
   5  15   8        0.80        7.68     20.80 o 
   6  15   8       64.60       56.27     16.63 o 
   7  15   8      388.09      372.07     40.63 o 
   8  15   8       26.72      -56.71     43.46 o 
   9  15   8       15.81      -21.73     34.80 o 
 -10  16   8      356.74      351.99     47.48 o 
  -9  16   8      553.19      521.89     40.52 o 
  -8  16   8        8.57        6.51     20.02 o 
  -7  16   8     1021.74     1016.03     98.23 o 
  -6  16   8      162.57      141.81     15.19 o 
  -5  16   8     2112.41     1933.34     69.65 o 
  -4  16   8     1280.92     1247.43     66.39 o 
  -3  16   8     2996.47     3114.44     67.33 o 
  -2  16   8     2590.93     2655.77    140.04 o 
  -1  16   8     1578.45     1588.73     40.45 o 
   0  16   8     1079.31     1162.20     97.97 o 
   1  16   8        4.28      -15.92     12.10 o 
   2  16   8     1180.43     1105.55     37.70 o 
   3  16   8      723.41      664.44     31.77 o 
   4  16   8      316.69      332.17     21.94 o 
   5  16   8      879.19      887.56     32.78 o 
   6  16   8      139.40      161.88     18.67 o 
   7  16   8      762.40      740.68     46.38 o 
   8  16   8      407.10      480.35     52.65 o 
   9  16   8      134.27      227.36     87.27 o 
 -10  17   8      196.90      257.23     53.70 o 
  -9  17   8       61.26       65.86     25.79 o 
  -8  17   8     1115.14     1002.43     94.69 o 
  -7  17   8       56.58       64.88     16.50 o 
  -6  17   8     1957.49     1916.17     52.96 o 
  -5  17   8      715.79      621.88     31.15 o 
  -4  17   8     4921.08     5156.37    182.44 o 
  -3  17   8     1050.86     1015.13     32.15 o 
  -2  17   8      138.04      132.06     16.66 o 
  -1  17   8     3896.10     3966.14     96.25 o 
   0  17   8     1897.02     1739.68     49.16 o 
   1  17   8     1060.24      956.70     41.40 o 
   2  17   8      328.16      320.41     18.32 o 
   3  17   8     1027.42     1130.32     57.74 o 
   4  17   8      813.10      778.07     39.52 o 
   5  17   8       37.22       33.22     38.23 o 
   6  17   8     1711.22     1721.39    105.55 o 
   7  17   8      346.42      362.65     34.14 o 
   8  17   8      806.61      674.88     56.00 o 
   9  17   8      543.31      462.51     92.93 o 
 -10  18   8        0.02      -36.99     52.89 o 
  -9  18   8      122.84      133.75     29.79 o 
  -8  18   8       10.81       49.73     24.04 o 
  -7  18   8      211.81      223.97     21.50 o 
  -6  18   8      234.97      235.93     19.61 o 
  -5  18   8     1293.70     1256.36     34.00 o 
  -4  18   8      103.64      117.04     12.05 o 
  -3  18   8        1.17       31.55     13.47 o 
  -2  18   8        2.42       -9.10     14.92 o 
  -1  18   8       49.01       54.88     15.57 o 
   0  18   8        0.25       -6.03     17.31 o 
   1  18   8      414.63      448.01     29.68 o 
   2  18   8      368.17      321.51     20.12 o 
   3  18   8      398.98      451.10     22.86 o 
   4  18   8        7.28       -0.03     16.45 o 
   5  18   8        0.46       64.20     46.40 o 
   6  18   8       47.80       49.38     19.29 o 
   7  18   8      234.67      192.03     33.49 o 
   8  18   8       81.30       82.68     36.74 o 
  -9  19   8      564.08      489.87     68.46 o 
  -8  19   8      457.54      409.03     55.10 o 
  -7  19   8       44.00       47.29     29.58 o 
  -6  19   8      109.18      118.43     20.55 o 
  -5  19   8      134.73      116.89     13.44 o 
  -4  19   8     1103.27     1007.67     50.28 o 
  -3  19   8      306.86      302.21     20.13 o 
  -2  19   8      525.76      551.21     49.97 o 
  -1  19   8     1040.17     1150.81     75.09 o 
   0  19   8     1526.73     1585.84     47.68 o 
   1  19   8     1072.28     1019.52     46.11 o 
   2  19   8        0.16        4.78     15.73 o 
   3  19   8      272.72      290.86     37.33 o 
   4  19   8      964.23      881.68     59.61 o 
   5  19   8      136.37      126.84     27.65 o 
   6  19   8     1047.67     1000.34     50.55 o 
   7  19   8       18.24       35.52     32.77 o 
   8  19   8      163.36      125.65     33.06 o 
  -9  20   8      465.87      390.40     69.13 o 
  -8  20   8      643.67      650.98     34.93 o 
  -7  20   8     1462.53     1473.20     58.60 o 
  -6  20   8      454.41      488.25     24.98 o 
  -5  20   8     2640.69     2518.07     63.77 o 
  -4  20   8      106.45      122.72     14.27 o 
  -3  20   8     1270.68     1275.86     61.39 o 
  -2  20   8     3166.06     2931.47    171.02 o 
  -1  20   8     1586.72     1630.39     50.18 o 
   0  20   8      497.87      605.40     37.28 o 
   1  20   8     1581.74     1550.80     58.97 o 
   2  20   8     1121.44     1116.04     86.84 o 
   3  20   8     1030.46     1022.21     78.00 o 
   4  20   8      297.70      291.21     35.99 o 
   5  20   8     2094.41     2205.72    109.45 o 
   6  20   8       32.23       50.86     26.07 o 
   7  20   8      387.47      360.34     36.20 o 
   8  20   8      131.31      151.61     48.67 o 
  -9  21   8        3.77       30.91     53.53 o 
  -8  21   8      228.57      180.15     24.39 o 
  -7  21   8       16.98      -10.22     26.62 o 
  -6  21   8      432.19      420.34     28.43 o 
  -5  21   8      265.02      238.36     55.65 o 
  -4  21   8     2305.77     2053.74    107.81 o 
  -3  21   8      427.45      439.74     40.72 o 
  -2  21   8      321.59      283.79     20.51 o 
  -1  21   8     1679.80     1604.45     50.14 o 
   0  21   8      188.59      144.89     21.63 o 
   1  21   8       32.04       45.00     26.56 o 
   2  21   8        2.11      -22.84     27.56 o 
   3  21   8      158.69      116.83     18.41 o 
   4  21   8      276.79      213.99     29.39 o 
   5  21   8      340.98      329.63     33.87 o 
   6  21   8       70.41       53.12     24.17 o 
   7  21   8      142.92      164.17     32.16 o 
   8  21   8       23.38      -13.85     29.36 o 
  -9  22   8        8.54       76.76     73.40 o 
  -8  22   8      398.16      352.84     34.90 o 
  -7  22   8      262.95      215.44     22.74 o 
  -6  22   8        5.14        6.96     19.63 o 
  -5  22   8       24.78       29.56     29.51 o 
  -4  22   8       14.06       19.39     21.55 o 
  -3  22   8       30.87       21.75     16.78 o 
  -2  22   8       95.68       17.93     22.09 o 
  -1  22   8        4.82        1.12     24.03 o 
   0  22   8       49.28       54.06     21.29 o 
   1  22   8      100.86      106.43     22.58 o 
   2  22   8      345.36      344.56     32.34 o 
   3  22   8      148.85      159.60     44.96 o 
   4  22   8      461.81      435.87     39.48 o 
   5  22   8     1667.62     1671.42    116.22 o 
   6  22   8       19.97       32.31     22.65 o 
   7  22   8       73.15       81.49     22.51 o 
   8  22   8       34.28       13.84     42.09 o 
  -8  23   8      301.71      278.75     35.52 o 
  -7  23   8       16.18        0.00     19.61 o 
  -6  23   8      420.31      351.07     43.25 o 
  -5  23   8      306.38      236.02     20.60 o 
  -4  23   8      538.43      523.63     27.15 o 
  -3  23   8      889.08      815.64     62.27 o 
  -2  23   8     1334.27     1294.33     50.02 o 
  -1  23   8     2247.23     2442.76     73.66 o 
   0  23   8      164.17      126.31     27.37 o 
   1  23   8      165.57      125.58     64.66 o 
   2  23   8      174.71      201.02     40.63 o 
   3  23   8     2176.80     2335.88     82.45 o 
   4  23   8     3385.24     3160.80    135.92 o 
   5  23   8      278.38      313.22     70.37 o 
   6  23   8      831.42      811.90     38.50 o 
   7  23   8       21.46      -34.94     30.38 o 
  -8  24   8      138.25       65.20     30.66 o 
  -7  24   8      287.88      271.24     26.45 o 
  -6  24   8      190.27      199.94     21.17 o 
  -5  24   8       45.40       25.34     18.40 o 
  -4  24   8       35.69       11.61     19.31 o 
  -3  24   8     1514.22     1552.03     82.34 o 
  -2  24   8     2206.65     2227.86     73.73 o 
  -1  24   8        0.80      -22.51     18.95 o 
   0  24   8     1434.91     1382.17     51.37 o 
   1  24   8       97.08       72.86     26.58 o 
   2  24   8      322.74      351.30     33.39 o 
   3  24   8      893.65      884.08     42.16 o 
   4  24   8      654.22      602.89     41.62 o 
   5  24   8      931.99      955.25     50.27 o 
   6  24   8       11.58       -2.34     24.89 o 
   7  24   8      180.77      144.85     32.18 o 
  -8  25   8        2.36       18.00     33.56 o 
  -7  25   8       46.19       39.11     25.25 o 
  -6  25   8       21.11       25.03     23.34 o 
  -5  25   8       32.35       19.69     18.31 o 
  -4  25   8       16.15       16.61     18.20 o 
  -3  25   8       28.18       39.38     37.45 o 
  -2  25   8      105.01       94.18     22.35 o 
  -1  25   8        0.10       31.73     24.40 o 
   0  25   8      124.99       93.73     26.45 o 
   1  25   8       15.61       44.13     23.14 o 
   2  25   8      104.30       93.50     22.39 o 
   3  25   8       23.63       40.27     33.74 o 
   4  25   8       36.61       35.23     29.84 o 
   5  25   8       57.36      103.44     37.56 o 
   6  25   8        0.09       27.70     19.04 o 
   7  25   8        0.99        3.63     41.69 o 
  -8  26   8      245.26      227.52     73.76 o 
  -7  26   8      444.17      495.80     50.20 o 
  -6  26   8        0.16       19.73     19.87 o 
  -5  26   8      181.33      233.81     22.65 o 
  -4  26   8      163.16      166.63     25.28 o 
  -3  26   8     1369.14     1351.40     49.17 o 
  -2  26   8     1202.10     1140.16     99.82 o 
  -1  26   8       67.89      132.43     24.62 o 
   0  26   8     1989.57     1995.90     69.48 o 
   1  26   8      490.36      402.65     35.38 o 
   2  26   8      184.71      243.67     65.81 o 
   3  26   8     1763.03     1867.65    222.81 o 
   4  26   8      463.33      454.42     45.95 o 
   5  26   8      469.92      411.24     66.51 o 
   6  26   8       23.59       63.66     29.79 o 
   7  26   8      312.25      223.70     38.78 o 
  -7  27   8       10.29       22.09     34.72 o 
  -6  27   8      242.90      261.29     34.79 o 
  -5  27   8       18.43        4.18     17.02 o 
  -4  27   8      141.86      130.90     19.63 o 
  -3  27   8      337.56      289.35     26.24 o 
  -2  27   8      288.09      265.89     26.30 o 
  -1  27   8     1680.93     1757.50     53.75 o 
   0  27   8      424.80      410.29     30.60 o 
   1  27   8      579.41      633.53     41.92 o 
   2  27   8      516.05      504.54     41.07 o 
   3  27   8     1275.15     1367.81     61.87 o 
   4  27   8     1205.51     1304.89     52.86 o 
   5  27   8       56.76       85.34     33.27 o 
   6  27   8      751.51      685.56    107.75 o 
  -7  28   8        5.96       23.91     43.33 o 
  -6  28   8       66.13       29.34     26.56 o 
  -5  28   8       78.35      110.24     27.33 o 
  -4  28   8       11.21       -2.69     19.79 o 
  -3  28   8      182.63      120.16     23.94 o 
  -2  28   8       13.51       15.20     37.81 o 
  -1  28   8       99.05      134.26     23.59 o 
   0  28   8       42.34       76.16     20.48 o 
   1  28   8      120.28      115.14     26.13 o 
   2  28   8       98.24       86.54     24.37 o 
   3  28   8       19.88       -4.17     25.22 o 
   4  28   8      413.39      412.61     39.50 o 
   5  28   8      289.57      317.55     34.63 o 
   6  28   8        2.93       40.57     30.00 o 
  -6  29   8      450.30      445.33     36.92 o 
  -5  29   8       21.90       30.32     29.10 o 
  -4  29   8      490.25      430.01     26.65 o 
  -3  29   8       73.05       30.05     20.11 o 
  -2  29   8      479.58      508.09     34.06 o 
  -1  29   8      395.90      377.07     28.26 o 
   0  29   8      111.73      150.74     23.18 o 
   1  29   8      339.26      327.31     32.26 o 
   2  29   8       72.72       83.34     20.97 o 
   3  29   8       11.32       31.00     47.90 o 
   4  29   8      139.21      123.29     37.10 o 
   5  29   8       33.84       15.69     35.80 o 
  -6  30   8        5.99      -28.06     32.28 o 
  -5  30   8      464.52      410.40     33.96 o 
  -4  30   8      101.09       91.76     25.79 o 
  -3  30   8      248.00      256.75     25.28 o 
  -2  30   8      375.15      379.56     30.03 o 
  -1  30   8      128.86      164.09     33.39 o 
   0  30   8      962.67      968.80     37.55 o 
   1  30   8      125.03      139.61     34.82 o 
   2  30   8      524.41      478.74     49.76 o 
   3  30   8      372.34      344.15     44.26 o 
   4  30   8       65.27       75.77     26.19 o 
   5  30   8      993.20      902.70     85.05 o 
  -5  31   8       20.01      -19.96     33.56 o 
  -4  31   8       16.33      -21.40     23.46 o 
  -3  31   8      114.73       78.72     24.89 o 
  -2  31   8        0.34        2.65     31.73 o 
  -1  31   8      638.99      610.04     39.60 o 
   0  31   8       19.68       11.91     22.12 o 
   1  31   8      112.26      133.42     51.85 o 
   2  31   8      149.53      147.46     44.76 o 
   3  31   8       47.91       88.45     44.08 o 
   4  31   8      303.33      277.78     33.23 o 
  -5  32   8      350.59      364.42     36.23 o 
  -4  32   8       32.72       28.52     20.33 o 
  -3  32   8       57.48       65.10     24.02 o 
  -2  32   8       12.03      -13.68     27.20 o 
  -1  32   8      154.14      108.03     20.61 o 
   0  32   8       38.34      -11.51     37.12 o 
   1  32   8       19.88       18.40     41.49 o 
   2  32   8       91.16       36.00     96.81 o 
   3  32   8       66.85       15.98     37.32 o 
   4  32   8        4.31       -8.33     46.98 o 
  -4  33   8      383.31      350.85     27.36 o 
  -3  33   8      295.35      273.85     25.23 o 
  -2  33   8      430.03      419.20     50.72 o 
  -1  33   8      234.15      234.49     38.91 o 
   0  33   8       73.20      143.22     29.09 o 
   1  33   8      416.19      448.08     47.53 o 
   2  33   8      107.43       34.06     73.31 o 
   3  33   8      123.47      140.77     54.53 o 
  -3  34   8       97.77       28.42     23.30 o 
  -2  34   8      169.65      164.93     28.92 o 
  -1  34   8      166.37      104.57     30.56 o 
   0  34   8      351.34      281.46     43.97 o 
   1  34   8        0.13      -39.86     36.49 o 
   2  34   8       39.52      -19.43     65.80 o 
  -2  35   8        4.32       33.86     32.67 o 
  -1  35   8        0.99      -16.74     24.41 o 
   0  35   8       14.71        3.27     34.13 o 
   1  35   8       16.76       -9.54     33.03 o 
 -11   1   9      275.04      285.41     37.38 o 
 -10   1   9      154.78       76.10     32.05 o 
  -9   1   9      780.36      750.62     28.37 o 
  -8   1   9      996.94     1046.26     39.33 o 
  -7   1   9       70.24       73.07      8.83 o 
  -6   1   9     2343.64     2323.64     35.98 o 
  -5   1   9     2279.83     2478.33     34.86 o 
  -4   1   9     3479.03     3438.80     58.68 o 
  -3   1   9     1719.96     1572.89     22.08 o 
  -2   1   9     1093.01     1031.12     20.16 o 
  -1   1   9    11313.82    11612.08    126.68 o 
   0   1   9       16.49       28.00      5.98 o 
   1   1   9     3945.53     4082.59     48.76 o 
   2   1   9     1074.10     1090.85     27.67 o 
   3   1   9     3415.46     3361.21     53.88 o 
   4   1   9       91.72      105.27     21.70 o 
   5   1   9       21.71       16.26     12.02 o 
   6   1   9     5052.43     5104.09    103.64 o 
   7   1   9      446.16      449.98     32.01 o 
   8   1   9      319.97      310.24     45.84 o 
   9   1   9      126.37      127.64     42.29 o 
  10   1   9       11.31        7.43     51.39 o 
 -11   2   9        5.21       -7.09     27.05 o 
 -10   2   9      429.80      387.56     32.65 o 
  -9   2   9      518.00      453.74     25.52 o 
  -8   2   9      712.26      614.34     22.29 o 
  -7   2   9     2584.33     2536.41     42.11 o 
  -6   2   9      141.94      141.37     11.02 o 
  -5   2   9     2410.83     2353.75     37.40 o 
  -4   2   9     5143.95     5107.81     65.09 o 
  -3   2   9     4333.50     4288.94     47.65 o 
  -2   2   9     5411.67     5636.34     57.71 o 
  -1   2   9     1233.39     1111.28     17.24 o 
   0   2   9    13000.75    12798.42    169.06 o 
   1   2   9      107.36      102.51      6.92 o 
   2   2   9      584.07      556.21     15.34 o 
   3   2   9      883.60      891.29     22.23 o 
   4   2   9     1282.85     1346.89     31.34 o 
   5   2   9     2127.07     2153.48     52.36 o 
   6   2   9      129.43      139.28     23.33 o 
   7   2   9      434.84      398.69     23.72 o 
   8   2   9      329.75      351.68     33.48 o 
   9   2   9      178.82      271.13     54.96 o 
  10   2   9      728.52      635.10     60.81 o 
 -11   3   9       42.54       24.20     74.73 o 
 -10   3   9        1.03       44.87     50.59 o 
  -9   3   9        0.48       -9.80     23.87 o 
  -8   3   9      630.26      606.28     21.00 o 
  -7   3   9       40.28       39.42     10.51 o 
  -6   3   9       18.07       37.04      7.87 o 
  -5   3   9      152.98      191.54     12.71 o 
  -4   3   9     2146.49     2312.71     33.95 o 
  -3   3   9       66.21       73.37      9.00 o 
  -2   3   9      761.15      702.18     15.43 o 
  -1   3   9     8528.87     8836.23     90.84 o 
   0   3   9      211.69      215.40      7.93 o 
   1   3   9      102.19       95.45     13.53 o 
   2   3   9      152.92      181.16     17.39 o 
   3   3   9        2.34      -16.49     10.99 o 
   4   3   9      204.96      169.16     16.05 o 
   5   3   9      693.15      700.63     24.75 o 
   6   3   9      848.66      878.94     38.60 o 
   7   3   9       66.86       71.90     15.12 o 
   8   3   9       77.89       58.12     20.59 o 
   9   3   9       47.22       18.99     34.85 o 
  10   3   9       77.02       39.90     44.26 o 
 -11   4   9       22.67       18.88     31.58 o 
 -10   4   9      648.98      605.65     46.38 o 
  -9   4   9      186.26      202.64     33.52 o 
  -8   4   9      612.72      565.91     24.62 o 
  -7   4   9      379.52      359.86     13.70 o 
  -6   4   9       22.41       39.11     10.32 o 
  -5   4   9     1222.45     1280.99     27.67 o 
  -4   4   9     2101.73     2122.92     34.03 o 
  -3   4   9      559.22      622.26     16.12 o 
  -2   4   9      659.73      713.84     14.97 o 
  -1   4   9       18.56       14.89      6.42 o 
   0   4   9     1510.22     1299.88     18.38 o 
   1   4   9      111.27       86.36      8.75 o 
   2   4   9     1708.39     1704.55     34.61 o 
   3   4   9      498.85      429.84     16.79 o 
   4   4   9      197.67      189.61     14.82 o 
   5   4   9     1296.84     1392.45     37.20 o 
   6   4   9      184.21      193.08     20.68 o 
   7   4   9      930.80      918.80     72.75 o 
   8   4   9       22.39       29.23     29.03 o 
   9   4   9      164.14      151.39     43.68 o 
  10   4   9       89.35       34.13     43.19 o 
 -11   5   9      524.71      590.36     74.38 o 
 -10   5   9      232.50      232.40     35.10 o 
  -9   5   9      477.37      427.97     31.07 o 
  -8   5   9     1339.37     1308.61     59.65 o 
  -7   5   9      583.22      590.13     38.28 o 
  -6   5   9     2087.27     2024.37     44.12 o 
  -5   5   9      235.85      222.59     13.72 o 
  -4   5   9     3902.95     3898.92     60.04 o 
  -3   5   9     1351.59     1323.02     28.13 o 
  -2   5   9      525.66      472.80     17.44 o 
  -1   5   9     8566.64     8595.47     86.32 o 
   0   5   9       11.90        2.94      8.62 o 
   1   5   9     2966.03     2799.18     86.23 o 
   2   5   9     3385.52     3526.47     53.81 o 
   3   5   9     2436.79     2435.25     48.93 o 
   4   5   9     5076.04     5171.55     87.99 o 
   5   5   9      133.93      147.17     23.69 o 
   6   5   9     3348.03     3113.66     72.60 o 
   7   5   9      272.20      256.58     39.68 o 
   8   5   9      931.85      890.31     40.20 o 
   9   5   9      397.76      388.88     47.68 o 
 -11   6   9       97.76      119.97     42.11 o 
 -10   6   9       38.66       59.54     28.60 o 
  -9   6   9      105.84       77.55     20.80 o 
  -8   6   9       26.28       45.91     13.29 o 
  -7   6   9     1974.61     1941.88     54.40 o 
  -6   6   9       65.04       70.15     11.37 o 
  -5   6   9       36.76       49.67     10.94 o 
  -4   6   9      742.21      763.68     19.08 o 
  -3   6   9     1353.90     1270.20     43.69 o 
  -2   6   9     5307.97     5196.07     99.18 o 
  -1   6   9      213.54      227.01      8.74 o 
   0   6   9     3131.43     3159.66     39.79 o 
   1   6   9      732.59      744.49     27.45 o 
   2   6   9     3368.14     3491.99     51.55 o 
   3   6   9      868.14      913.59     22.90 o 
   4   6   9       29.86       47.03     14.66 o 
   5   6   9     1900.59     1860.43     72.89 o 
   6   6   9       78.08       49.32     14.50 o 
   7   6   9      334.49      385.29     28.02 o 
   8   6   9      388.48      388.56     30.86 o 
   9   6   9      174.71      208.73     70.05 o 
 -11   7   9      283.77      264.47     45.53 o 
 -10   7   9      187.48      209.04     38.28 o 
  -9   7   9        0.92       47.99     47.08 o 
  -8   7   9       52.07       30.20     14.62 o 
  -7   7   9      596.79      506.08     22.09 o 
  -6   7   9      773.91      749.67     22.70 o 
  -5   7   9      898.81      775.76     20.96 o 
  -4   7   9     1018.55      946.72     23.36 o 
  -3   7   9      690.26      714.24     27.62 o 
  -2   7   9      148.36      127.68     13.57 o 
  -1   7   9       25.88       37.99      8.51 o 
   0   7   9       37.25       26.69      7.98 o 
   1   7   9      626.67      619.19     15.87 o 
   2   7   9     5040.70     5325.53     77.20 o 
   3   7   9       61.71       74.29     11.18 o 
   4   7   9     1139.24     1102.15     23.14 o 
   5   7   9      229.89      251.04     19.84 o 
   6   7   9      804.30      733.22     30.08 o 
   7   7   9       94.51       84.67     24.46 o 
   8   7   9      461.28      435.71     32.67 o 
   9   7   9       19.77       57.00     43.63 o 
 -11   8   9       37.59       39.31     51.59 o 
 -10   8   9      513.44      622.66     56.77 o 
  -9   8   9      627.62      653.69     55.46 o 
  -8   8   9      621.63      637.51     50.86 o 
  -7   8   9      305.86      327.27     33.68 o 
  -6   8   9      439.63      388.95     16.50 o 
  -5   8   9     3603.24     3576.48     58.27 o 
  -4   8   9       66.14       41.91     11.23 o 
  -3   8   9       19.91       26.09      9.79 o 
  -2   8   9     3654.33     3675.06     55.62 o 
  -1   8   9        0.56        6.60      8.95 o 
   0   8   9     9868.13    10362.73    127.66 o 
   1   8   9     2605.75     2737.26     41.35 o 
   2   8   9     8704.92     8504.25    111.27 o 
   3   8   9     7563.40     7725.53    119.35 o 
   4   8   9      120.45      134.93      8.52 o 
   5   8   9     2426.33     2586.20     46.00 o 
   6   8   9      443.51      436.92     18.33 o 
   7   8   9     2800.19     2779.58    176.91 o 
   8   8   9      365.28      357.74     42.81 o 
   9   8   9      499.98      494.61     43.74 o 
 -10   9   9       98.57       78.57     37.54 o 
  -9   9   9      611.16      618.83     92.99 o 
  -8   9   9      363.46      322.88     57.12 o 
  -7   9   9      229.88      212.78     19.79 o 
  -6   9   9     1193.90     1082.28     51.69 o 
  -5   9   9       54.56       80.93     17.72 o 
  -4   9   9      207.00      252.57     14.40 o 
  -3   9   9      821.34      843.98     22.82 o 
  -2   9   9      141.38      156.17     13.74 o 
  -1   9   9     1756.34     1750.87     31.98 o 
   0   9   9     1367.66     1390.68     44.66 o 
   1   9   9    12550.11    12582.64    159.49 o 
   2   9   9      147.49      137.95     18.36 o 
   3   9   9     3183.48     3341.51     58.67 o 
   4   9   9     2445.73     2566.14     65.29 o 
   5   9   9        3.25        3.21      9.96 o 
   6   9   9     2497.19     2424.19     58.15 o 
   7   9   9      257.33      270.52     22.41 o 
   8   9   9      587.81      564.63     65.00 o 
   9   9   9       78.36       56.02     38.78 o 
 -10  10   9       10.82       18.73     37.44 o 
  -9  10   9      125.00      125.96     22.87 o 
  -8  10   9        0.38      -17.31     31.52 o 
  -7  10   9      510.12      495.08     29.39 o 
  -6  10   9      107.89      104.95     18.08 o 
  -5  10   9      626.15      658.05     34.50 o 
  -4  10   9       12.10       -0.64     10.41 o 
  -3  10   9      193.93      193.07     15.35 o 
  -2  10   9      102.89      135.70     13.85 o 
  -1  10   9       84.32       98.40     12.41 o 
   0  10   9        0.24       19.93     11.63 o 
   1  10   9       69.86       84.02     11.85 o 
   2  10   9       38.16       70.41     13.34 o 
   3  10   9       90.93       84.66     11.06 o 
   4  10   9      203.87      198.25     14.17 o 
   5  10   9      502.18      463.99     26.13 o 
   6  10   9       37.08       13.71     14.47 o 
   7  10   9       28.99       34.02     19.71 o 
   8  10   9       88.21      106.97     23.91 o 
   9  10   9        0.04      -25.62     58.91 o 
 -10  11   9      152.20       63.04     97.25 o 
  -9  11   9      292.41      281.34     30.63 o 
  -8  11   9      175.24      205.67     22.44 o 
  -7  11   9      103.50      100.07     19.33 o 
  -6  11   9     2120.23     1966.67     76.95 o 
  -5  11   9       21.43       26.88     11.93 o 
  -4  11   9     2365.20     2624.44     48.86 o 
  -3  11   9     2370.34     2412.15     95.56 o 
  -2  11   9      102.76      114.30     18.82 o 
  -1  11   9       13.82       18.72     11.99 o 
   0  11   9       18.77       49.59     16.01 o 
   1  11   9     9685.59     9384.55    142.54 o 
   2  11   9      889.47      861.37     23.77 o 
   3  11   9     3075.08     3303.75     58.46 o 
   4  11   9      918.74     1012.81     40.33 o 
   5  11   9        8.03       19.20     18.75 o 
   6  11   9     1466.02     1443.09     83.14 o 
   7  11   9       97.91       96.52     32.34 o 
   8  11   9      381.42      388.48     50.35 o 
   9  11   9      473.68      384.42     45.40 o 
 -10  12   9      500.34      543.37     45.39 o 
  -9  12   9      411.28      445.13    121.54 o 
  -8  12   9      237.89      271.09     48.57 o 
  -7  12   9     1426.65     1473.56     87.91 o 
  -6  12   9      207.90      196.83     14.33 o 
  -5  12   9     2545.77     2584.67     67.61 o 
  -4  12   9     1714.89     1687.89     35.91 o 
  -3  12   9       76.16       73.08     14.18 o 
  -2  12   9      793.80      729.18     27.45 o 
  -1  12   9        2.41       12.74     13.82 o 
   0  12   9     5930.46     6164.10    107.26 o 
   1  12   9      711.45      752.04     29.47 o 
   2  12   9     5722.38     6055.13    110.94 o 
   3  12   9     2198.82     2228.52     56.66 o 
   4  12   9      566.22      491.99     27.62 o 
   5  12   9     1162.71     1204.24    108.65 o 
   6  12   9       16.45       31.10     12.31 o 
   7  12   9     1702.85     1933.23    111.23 o 
   8  12   9      299.88      263.05     36.04 o 
   9  12   9      282.52      171.54     34.98 o 
 -10  13   9      201.71      160.96     36.01 o 
  -9  13   9       18.41       18.27     24.02 o 
  -8  13   9        3.90       -5.82     19.03 o 
  -7  13   9      100.64       78.66     21.84 o 
  -6  13   9      252.37      240.41     15.54 o 
  -5  13   9       12.37        6.71     10.27 o 
  -4  13   9       14.99        2.57      8.92 o 
  -3  13   9      268.73      251.42     14.04 o 
  -2  13   9      883.43      767.89     23.64 o 
  -1  13   9      341.08      367.40     25.87 o 
   0  13   9     2396.60     2284.98     94.93 o 
   1  13   9      184.61      183.69     16.71 o 
   2  13   9      417.85      464.96     20.21 o 
   3  13   9        0.42       -2.30     30.65 o 
   4  13   9        2.98       -7.32     14.26 o 
   5  13   9       52.21       32.94     23.09 o 
   6  13   9      322.50      333.24     24.16 o 
   7  13   9      597.53      644.45     42.06 o 
   8  13   9      344.20      295.38     43.99 o 
   9  13   9       62.70       60.59     79.50 o 
 -10  14   9      125.48       89.66     53.26 o 
  -9  14   9      263.18      262.71     37.89 o 
  -8  14   9        2.68      -18.06     18.67 o 
  -7  14   9      936.14      903.60     63.73 o 
  -6  14   9        0.00       -6.11     13.40 o 
  -5  14   9     1175.07     1129.38     61.76 o 
  -4  14   9      722.89      715.20     22.20 o 
  -3  14   9      316.91      299.60     25.48 o 
  -2  14   9     3437.11     3163.59     88.09 o 
  -1  14   9     3241.41     3458.57     74.09 o 
   0  14   9     2759.22     2776.87     59.70 o 
   1  14   9      913.67      878.60     26.59 o 
   2  14   9     2568.47     2607.60     59.86 o 
   3  14   9      458.09      487.90     27.27 o 
   4  14   9       46.17       35.71     28.65 o 
   5  14   9      190.64      160.58     26.07 o 
   6  14   9      370.30      306.83     22.46 o 
   7  14   9      142.55      151.91     28.63 o 
   8  14   9      577.97      551.38     56.18 o 
   9  14   9        2.53       37.80     73.84 o 
 -10  15   9      421.87      415.03     68.90 o 
  -9  15   9       37.54       -4.85     33.12 o 
  -8  15   9      984.14      892.22     85.16 o 
  -7  15   9       42.16       46.13     25.37 o 
  -6  15   9     1983.93     1942.55     91.97 o 
  -5  15   9      210.73      190.63     21.99 o 
  -4  15   9     3458.05     3396.19     66.17 o 
  -3  15   9     2331.21     2360.21     53.88 o 
  -2  15   9      946.66      988.12     47.40 o 
  -1  15   9     5928.73     6329.70    221.56 o 
   0  15   9        9.22      -15.82     17.23 o 
   1  15   9     3605.93     3504.02     72.70 o 
   2  15   9      415.41      410.34     24.58 o 
   3  15   9      404.13      473.47     67.66 o 
   4  15   9      521.56      518.80     50.28 o 
   5  15   9       57.94       68.56     17.04 o 
   6  15   9     1060.83     1088.47     58.71 o 
   7  15   9      148.68      121.84     31.22 o 
   8  15   9      489.83      372.76     50.17 o 
   9  15   9      960.45      933.36    113.60 o 
 -10  16   9       11.44       98.14     48.56 o 
  -9  16   9      237.37      177.86     29.02 o 
  -8  16   9       99.01      106.62     25.17 o 
  -7  16   9      212.28      162.00     25.46 o 
  -6  16   9        9.69       43.74     29.41 o 
  -5  16   9     2633.40     2727.23     58.63 o 
  -4  16   9       22.22       23.85     17.65 o 
  -3  16   9      193.66      214.00     19.19 o 
  -2  16   9      935.28      961.02     30.28 o 
  -1  16   9      186.69      181.43     31.45 o 
   0  16   9      780.87      761.01     36.62 o 
   1  16   9       14.67       17.34     17.86 o 
   2  16   9      618.06      642.96     29.20 o 
   3  16   9     1434.14     1300.39     74.95 o 
   4  16   9        7.28      -16.13     15.80 o 
   5  16   9      294.98      308.75     25.34 o 
   6  16   9        7.85       25.72     42.31 o 
   7  16   9      654.91      633.21     52.65 o 
   8  16   9       14.54      -13.96     34.45 o 
  -9  17   9       54.35       44.62     30.70 o 
  -8  17   9      263.11      246.32     27.10 o 
  -7  17   9       14.53       13.78     31.97 o 
  -6  17   9      106.97       94.81     25.97 o 
  -5  17   9       22.13       15.48     15.67 o 
  -4  17   9      407.92      400.07     17.92 o 
  -3  17   9      615.44      628.29     52.73 o 
  -2  17   9     1868.69     2021.47     53.97 o 
  -1  17   9     1357.16     1217.57     44.79 o 
   0  17   9      155.53      201.68     27.50 o 
   1  17   9       71.62       23.23     19.32 o 
   2  17   9        0.74      -32.28     22.39 o 
   3  17   9      187.06      161.16     36.07 o 
   4  17   9       18.30       40.39     20.09 o 
   5  17   9      354.71      374.41     41.65 o 
   6  17   9       35.14        3.16     48.93 o 
   7  17   9       44.60       25.53     31.22 o 
   8  17   9       16.90      -11.13     34.45 o 
  -9  18   9      206.22      123.78     32.65 o 
  -8  18   9      347.31      275.44     29.91 o 
  -7  18   9     1033.46     1117.45     48.96 o 
  -6  18   9       39.18       30.01     20.30 o 
  -5  18   9     4053.98     3933.91    310.82 o 
  -4  18   9      206.60      204.86     27.76 o 
  -3  18   9     1270.30     1196.37    104.20 o 
  -2  18   9     4292.49     4543.39    104.08 o 
  -1  18   9      847.93      887.72     32.22 o 
   0  18   9     1541.73     1473.18     49.09 o 
   1  18   9     1095.51     1032.55     39.17 o 
   2  18   9      696.68      792.78     33.38 o 
   3  18   9       17.07      -14.41     27.91 o 
   4  18   9      626.33      651.41     40.87 o 
   5  18   9     1344.91     1505.78    109.42 o 
   6  18   9       55.28       53.35     25.47 o 
   7  18   9      667.10      615.59     41.80 o 
   8  18   9      182.74      167.65     38.87 o 
  -9  19   9      194.80      196.37     78.85 o 
  -8  19   9      515.52      524.33     37.78 o 
  -7  19   9        2.93       72.73     21.16 o 
  -6  19   9      615.47      604.63     33.41 o 
  -5  19   9      974.36      959.03     38.28 o 
  -4  19   9     2191.98     1941.07    136.82 o 
  -3  19   9     1552.52     1480.26     50.26 o 
  -2  19   9      254.41      306.28     28.35 o 
  -1  19   9     1180.66     1192.78     78.18 o 
   0  19   9        1.20      -26.24     33.21 o 
   1  19   9     1529.84     1645.63     52.52 o 
   2  19   9       11.20       55.35     41.60 o 
   3  19   9      639.40      618.24     65.01 o 
   4  19   9      728.96      759.53     63.87 o 
   5  19   9       12.51       13.48     25.27 o 
   6  19   9      239.34      228.76     47.08 o 
   7  19   9      268.89      262.68     45.23 o 
   8  19   9      140.52      119.24     71.90 o 
  -9  20   9       75.61       61.29     35.14 o 
  -8  20   9      216.80      233.44     35.21 o 
  -7  20   9       57.45       83.82     22.20 o 
  -6  20   9      120.57       84.54     27.82 o 
  -5  20   9        0.38      -23.48     17.52 o 
  -4  20   9       49.51        2.48     17.87 o 
  -3  20   9       37.90       74.93     20.61 o 
  -2  20   9       43.22       39.08     18.99 o 
  -1  20   9      343.42      305.57     56.44 o 
   0  20   9        0.62       -2.80     20.27 o 
   1  20   9       58.36       67.47     21.72 o 
   2  20   9       22.57        3.36     26.16 o 
   3  20   9        1.79       40.96     45.22 o 
   4  20   9      144.85      172.11     31.30 o 
   5  20   9      316.96      272.80     32.94 o 
   6  20   9       18.85       -4.75     57.41 o 
   7  20   9       29.20       57.08     28.01 o 
   8  20   9       28.54      -59.92     40.53 o 
  -9  21   9      967.18      861.34     83.83 o 
  -8  21   9      542.87      448.01     43.30 o 
  -7  21   9      183.99      177.93     44.12 o 
  -6  21   9      300.19      318.12     26.61 o 
  -5  21   9      556.84      555.94     27.08 o 
  -4  21   9      432.85      389.37     26.27 o 
  -3  21   9      765.41      658.02     32.15 o 
  -2  21   9      500.72      597.99     36.31 o 
  -1  21   9     2248.95     2216.56    137.74 o 
   0  21   9      457.78      480.97     33.03 o 
   1  21   9      220.47      215.97     25.92 o 
   2  21   9      138.12      146.56     45.31 o 
   3  21   9      956.20      925.89     45.66 o 
   4  21   9     1758.95     1799.31    164.27 o 
   5  21   9       89.02       62.93     22.42 o 
   6  21   9     1128.93     1038.48     66.56 o 
   7  21   9       64.33       58.78     34.98 o 
  -8  22   9      389.20      339.32     48.15 o 
  -7  22   9      761.63      776.16     50.69 o 
  -6  22   9      235.55      236.18     46.13 o 
  -5  22   9      260.75      194.42     23.92 o 
  -4  22   9       56.87       57.51     20.56 o 
  -3  22   9     1872.87     1948.74    133.14 o 
  -2  22   9     2857.45     3037.54     90.81 o 
  -1  22   9      125.77      102.39     21.76 o 
   0  22   9     1803.19     1834.75     86.23 o 
   1  22   9       18.32       28.16     21.58 o 
   2  22   9      940.65     1089.66     70.67 o 
   3  22   9     1566.66     1436.17     63.57 o 
   4  22   9       28.65       59.82     26.22 o 
   5  22   9     1196.54     1110.09     82.70 o 
   6  22   9       15.52      -23.11     33.89 o 
   7  22   9      371.31      381.10     48.28 o 
  -8  23   9       31.78        9.36     22.45 o 
  -7  23   9       79.46       77.62     25.94 o 
  -6  23   9        0.06       53.76     24.46 o 
  -5  23   9       28.35       30.84     21.50 o 
  -4  23   9      351.00      331.24     62.10 o 
  -3  23   9      174.80      275.17     26.58 o 
  -2  23   9      355.75      419.24     27.99 o 
  -1  23   9      649.87      679.00     95.58 o 
   0  23   9       69.01       77.22     22.33 o 
   1  23   9       13.06       -9.62     27.29 o 
   2  23   9       58.38       67.58     27.65 o 
   3  23   9        0.17        3.92     27.43 o 
   4  23   9        2.38       46.34     33.20 o 
   5  23   9        2.34      -12.60     23.97 o 
   6  23   9        2.51        3.71     47.34 o 
   7  23   9       24.68        9.44     34.88 o 
  -8  24   9      328.64      355.42     41.46 o 
  -7  24   9      186.83      168.97     29.07 o 
  -6  24   9        5.77        4.90     18.44 o 
  -5  24   9       35.11       23.42     26.67 o 
  -4  24   9        0.82       21.99     21.70 o 
  -3  24   9      528.72      613.18     34.77 o 
  -2  24   9      500.43      537.78     55.03 o 
  -1  24   9      438.49      439.15     59.89 o 
   0  24   9      443.06      437.23     34.01 o 
   1  24   9      503.54      504.00     68.81 o 
   2  24   9      405.01      291.03     35.62 o 
   3  24   9     1040.11     1038.36     61.04 o 
   4  24   9      361.97      368.67     37.78 o 
   5  24   9      741.21      803.79     46.43 o 
   6  24   9        0.54       -5.65     51.05 o 
   7  24   9      246.76      253.80     38.82 o 
  -8  25   9      170.22      207.22     41.89 o 
  -7  25   9       36.19       50.54     24.44 o 
  -6  25   9      279.76      287.40     29.87 o 
  -5  25   9        2.46      -10.85     20.96 o 
  -4  25   9      378.03      338.98     29.04 o 
  -3  25   9      669.08      655.19     40.55 o 
  -2  25   9      864.05      875.83     41.98 o 
  -1  25   9     2735.48     2783.72    117.60 o 
   0  25   9       55.79      109.63     22.85 o 
   1  25   9      201.03      222.43     31.09 o 
   2  25   9      693.57      710.01     41.83 o 
   3  25   9      990.17     1041.53     49.55 o 
   4  25   9     1431.92     1335.80     57.10 o 
   5  25   9       32.18       69.09     27.59 o 
   6  25   9     1015.31     1060.42     78.65 o 
  -7  26   9      215.05      183.08     27.49 o 
  -6  26   9       35.06       38.51     23.51 o 
  -5  26   9        4.83        3.53     23.73 o 
  -4  26   9        3.58       -0.11     18.13 o 
  -3  26   9       48.89       35.23     23.69 o 
  -2  26   9      448.00      498.29     31.58 o 
  -1  26   9      145.65      105.54     27.82 o 
   0  26   9      274.14      292.44     24.80 o 
   1  26   9      388.28      442.07     36.14 o 
   2  26   9      198.17      206.45     58.83 o 
   3  26   9       97.57      105.11     26.89 o 
   4  26   9      137.78       92.56     30.93 o 
   5  26   9     1049.84      876.81     51.36 o 
   6  26   9        1.44      -26.50     31.78 o 
  -7  27   9       36.21       43.22     30.80 o 
  -6  27   9      103.87      152.88     79.51 o 
  -5  27   9       22.18       35.10     18.41 o 
  -4  27   9      481.51      406.78     26.85 o 
  -3  27   9      227.61      218.24     21.34 o 
  -2  27   9       70.26       60.31     22.04 o 
  -1  27   9      334.81      275.34     52.03 o 
   0  27   9      253.96      301.91     28.54 o 
   1  27   9       88.96      156.44     34.09 o 
   2  27   9        7.40        8.13     28.88 o 
   3  27   9        1.26      -28.86     32.74 o 
   4  27   9        5.13       16.04     26.73 o 
   5  27   9        0.66        8.83     29.19 o 
   6  27   9       13.65       -8.03     35.00 o 
  -6  28   9       10.79       -3.49     21.80 o 
  -5  28   9      878.95      879.10     44.94 o 
  -4  28   9      211.97      218.57     46.11 o 
  -3  28   9      220.60      217.58     42.50 o 
  -2  28   9      621.11      555.55     30.86 o 
  -1  28   9       54.94       62.74     24.40 o 
   0  28   9      781.78      820.02     41.66 o 
   1  28   9       71.28       70.79     25.15 o 
   2  28   9      418.22      393.02     32.20 o 
   3  28   9      954.67      967.64    103.35 o 
   4  28   9      179.88      189.86     31.54 o 
   5  28   9      633.04      575.90     59.22 o 
  -6  29   9      223.15      195.72     47.22 o 
  -5  29   9       30.85        5.54     30.99 o 
  -4  29   9       13.92       15.58     20.52 o 
  -3  29   9       37.84       -0.10     29.62 o 
  -2  29   9        1.06      -29.01     31.15 o 
  -1  29   9      742.61      757.25     67.24 o 
   0  29   9      126.41       95.07     18.74 o 
   1  29   9      114.49       94.56     23.24 o 
   2  29   9      466.24      411.53     48.30 o 
   3  29   9      416.92      434.47     57.15 o 
   4  29   9      331.18      347.58     53.28 o 
   5  29   9       10.22       20.89     34.01 o 
  -5  30   9      115.52      188.29     34.35 o 
  -4  30   9       28.19       24.79     22.00 o 
  -3  30   9      531.93      561.29     64.42 o 
  -2  30   9        5.99       17.57     25.04 o 
  -1  30   9        9.74       17.92     21.67 o 
   0  30   9       40.60       73.45     64.24 o 
   1  30   9      232.92      259.27     49.65 o 
   2  30   9       64.51       39.47     35.63 o 
   3  30   9        5.39      -57.22     38.15 o 
   4  30   9        0.64       65.36     35.92 o 
  -5  31   9       70.05      126.95     60.69 o 
  -4  31   9      414.34      419.90     32.80 o 
  -3  31   9      200.29      287.95     38.35 o 
  -2  31   9      340.70      294.56     37.50 o 
  -1  31   9      446.43      493.75     54.87 o 
   0  31   9      146.23      126.67     41.97 o 
   1  31   9      476.98      524.58     75.88 o 
   2  31   9       88.84       43.60     49.83 o 
   3  31   9      375.45      321.08     48.49 o 
   4  31   9      186.48      171.11     31.79 o 
  -4  32   9      218.76      186.66     33.09 o 
  -3  32   9      153.93      163.73     40.13 o 
  -2  32   9      270.05      245.76     35.90 o 
  -1  32   9      106.89      174.74     44.35 o 
   0  32   9      550.52      555.36     43.03 o 
   1  32   9       55.31      -12.46     34.60 o 
   2  32   9      355.02      342.79     51.01 o 
   3  32   9       50.16       90.16     57.15 o 
  -3  33   9       69.41       36.75     23.34 o 
  -2  33   9        3.63      -28.15     31.66 o 
  -1  33   9       51.59      -36.63     24.42 o 
   0  33   9       64.97       64.30     32.81 o 
   1  33   9        8.08       -8.96     39.73 o 
   2  33   9        1.04      -38.24     25.49 o 
  -2  34   9       18.36       -1.12     36.38 o 
  -1  34   9       85.82       23.51     28.73 o 
   0  34   9      195.50      268.79     40.52 o 
   1  34   9       28.46       33.43     36.28 o 
 -11   0  10        2.93      104.40     43.47 o 
 -10   0  10      521.34      582.69     57.84 o 
  -9   0  10       71.07       29.54     85.86 o 
  -8   0  10     1045.65     1218.81     76.29 o 
  -7   0  10     4258.05     4316.44    220.40 o 
  -6   0  10      145.89      189.68     13.53 o 
  -5   0  10     3544.36     3277.85     77.09 o 
  -4   0  10     5029.34     4940.54    104.34 o 
  -3   0  10     1703.68     1913.44     42.76 o 
  -2   0  10     7896.38     7888.96    133.44 o 
  -1   0  10     1249.88     1326.66     32.23 o 
   0   0  10    16191.63    17046.94    257.81 o 
   1   0  10      646.48      736.42     41.34 o 
   2   0  10      769.51      654.57     28.23 o 
   3   0  10     1775.35     1788.12     50.79 o 
   4   0  10       20.17       30.86     20.75 o 
   5   0  10     5382.61     5386.24    134.01 o 
   6   0  10       50.24       59.52     32.65 o 
   7   0  10      131.88      183.37     34.45 o 
   8   0  10      281.32      269.94     31.45 o 
   9   0  10       62.71       83.38     53.00 o 
 -11   1  10       13.71       41.13     41.34 o 
 -10   1  10       21.05      -25.14     25.41 o 
  -9   1  10      152.43      236.70     65.10 o 
  -8   1  10      443.73      466.16     42.61 o 
  -7   1  10       19.73       16.80     11.40 o 
  -6   1  10     2415.07     2381.52     47.90 o 
  -5   1  10      854.90      824.01     18.23 o 
  -4   1  10      135.12      153.11     11.28 o 
  -3   1  10     1240.61     1255.53     38.66 o 
  -2   1  10     2269.57     2314.41     31.91 o 
  -1   1  10     5739.64     5829.42     67.81 o 
   0   1  10      306.61      348.96     11.07 o 
   1   1  10      531.61      508.77     24.56 o 
   2   1  10        9.97       -6.72     12.07 o 
   3   1  10      930.06      942.74     26.49 o 
   4   1  10       11.32       17.18     12.84 o 
   5   1  10       21.08       21.69     13.03 o 
   6   1  10     1373.51     1347.47     44.48 o 
   7   1  10      291.36      290.30     30.83 o 
   8   1  10       32.16       18.69     28.84 o 
   9   1  10       38.96       92.81     64.48 o 
 -11   2  10        1.80       -9.43     27.22 o 
 -10   2  10      294.32      347.37     72.61 o 
  -9   2  10       34.21       70.35     23.30 o 
  -8   2  10      193.07      228.94     26.31 o 
  -7   2  10       64.96       67.72      9.03 o 
  -6   2  10        2.68       43.29      9.08 o 
  -5   2  10      677.15      687.93     17.72 o 
  -4   2  10      384.06      385.14     15.32 o 
  -3   2  10      289.27      276.22     10.44 o 
  -2   2  10      216.15      215.35     12.47 o 
  -1   2  10       37.36       53.10      9.09 o 
   0   2  10      319.48      352.66     10.91 o 
   1   2  10      298.50      325.02     13.28 o 
   2   2  10      109.67      102.20     12.88 o 
   3   2  10       67.58       46.53     12.44 o 
   4   2  10      309.69      325.12     17.96 o 
   5   2  10       16.75       14.80     12.77 o 
   6   2  10       13.75       43.56     19.51 o 
   7   2  10      141.15      193.52     22.60 o 
   8   2  10       12.61       44.30     30.74 o 
   9   2  10       58.54       12.90     84.27 o 
 -10   3  10      160.37      147.12     30.47 o 
  -9   3  10      502.79      540.85     49.66 o 
  -8   3  10      796.19      809.35     29.49 o 
  -7   3  10      130.38      134.76     12.04 o 
  -6   3  10     4678.00     4705.66    106.75 o 
  -5   3  10     1152.41     1134.22     23.47 o 
  -4   3  10      997.73     1081.70     26.42 o 
  -3   3  10      688.52      801.85     17.53 o 
  -2   3  10     1572.28     1487.53     50.09 o 
  -1   3  10     6726.55     6819.16     83.90 o 
   0   3  10      270.05      315.20     24.11 o 
   1   3  10     1401.73     1470.39     26.27 o 
   2   3  10     3168.94     3074.37     52.48 o 
   3   3  10     1164.66     1271.36     47.51 o 
   4   3  10     2295.42     2326.87     70.63 o 
   5   3  10      665.51      682.47     37.63 o 
   6   3  10     2635.67     2582.51     71.48 o 
   7   3  10      457.81      449.42     48.68 o 
   8   3  10      640.38      615.83     35.73 o 
   9   3  10      236.19      209.81     41.28 o 
 -10   4  10       41.71       56.44     28.10 o 
  -9   4  10      152.32      206.42     46.74 o 
  -8   4  10      283.95      283.16     27.23 o 
  -7   4  10     3165.33     3047.86     58.68 o 
  -6   4  10       59.41       78.43     14.87 o 
  -5   4  10      520.27      597.12     19.48 o 
  -4   4  10       71.00       85.52     12.57 o 
  -3   4  10      422.47      436.82     12.86 o 
  -2   4  10     2886.00     2832.31     45.77 o 
  -1   4  10      851.43      802.21     18.13 o 
   0   4  10     7750.18     7879.42    101.70 o 
   1   4  10      969.57      957.41     27.29 o 
   2   4  10     1837.23     1789.72     38.57 o 
   3   4  10       18.51       37.43     15.64 o 
   4   4  10      165.93      199.03     16.43 o 
   5   4  10     2921.80     3082.53     69.18 o 
   6   4  10      130.91      184.88     21.23 o 
   7   4  10     1120.94     1140.84     42.53 o 
   8   4  10      233.95      250.21     34.68 o 
   9   4  10       77.16      107.69     51.23 o 
 -10   5  10       11.67        2.90     42.45 o 
  -9   5  10       28.83       53.50     29.84 o 
  -8   5  10       32.07       10.11     15.60 o 
  -7   5  10      110.94      168.79     21.06 o 
  -6   5  10        8.50       10.46     12.48 o 
  -5   5  10        0.17       23.18     21.98 o 
  -4   5  10      500.66      544.57     19.18 o 
  -3   5  10      108.19      134.60     11.75 o 
  -2   5  10     1518.66     1553.67     27.52 o 
  -1   5  10      203.01      191.28      9.68 o 
   0   5  10       44.20       71.31      9.24 o 
   1   5  10      145.53      171.66     10.26 o 
   2   5  10      488.19      461.49     26.52 o 
   3   5  10      177.97      155.92     18.06 o 
   4   5  10     1132.18     1208.19     33.41 o 
   5   5  10       80.27      129.89     21.06 o 
   6   5  10        1.74        9.05     20.83 o 
   7   5  10      138.28      117.83     23.56 o 
   8   5  10      263.13      242.26     27.31 o 
   9   5  10       47.64       61.87     38.75 o 
 -10   6  10      490.20      447.12     37.39 o 
  -9   6  10      587.68      534.68     41.21 o 
  -8   6  10      602.22      593.39     26.59 o 
  -7   6  10      501.00      498.55     73.44 o 
  -6   6  10     1846.02     1695.13     53.59 o 
  -5   6  10     3918.51     3852.80     75.47 o 
  -4   6  10      623.02      642.93     24.30 o 
  -3   6  10       13.00        3.36     20.82 o 
  -2   6  10     1542.69     1569.57     28.37 o 
  -1   6  10       22.27       28.06      8.25 o 
   0   6  10     2069.99     2135.19     42.35 o 
   1   6  10     1318.37     1295.29     30.06 o 
   2   6  10     2596.82     2728.26     46.12 o 
   3   6  10     6533.65     6643.41    137.38 o 
   4   6  10       18.31       45.62     16.70 o 
   5   6  10     2188.73     2188.39    134.18 o 
   6   6  10        2.92        3.36     37.35 o 
   7   6  10     1452.73     1450.99     63.36 o 
   8   6  10       11.86       32.62     56.36 o 
   9   6  10      257.14      309.39     55.57 o 
 -10   7  10      377.33      419.55     60.94 o 
  -9   7  10      306.34      356.79     34.31 o 
  -8   7  10     1222.50     1145.77     71.79 o 
  -7   7  10      248.59      279.54     33.96 o 
  -6   7  10     1791.69     1838.91    127.49 o 
  -5   7  10     1188.55     1147.62     37.59 o 
  -4   7  10     2340.03     2259.88     66.66 o 
  -3   7  10      774.41      753.96     29.80 o 
  -2   7  10     1520.98     1580.50     32.59 o 
  -1   7  10     1885.40     1882.92     34.09 o 
   0   7  10      551.77      588.07     16.78 o 
   1   7  10     3476.80     3682.31     66.77 o 
   2   7  10     2775.35     2802.14     48.35 o 
   3   7  10      867.61      888.09     39.66 o 
   4   7  10     2663.62     2570.26     64.25 o 
   5   7  10      303.56      385.17     24.38 o 
   6   7  10     3528.39     3532.21    195.41 o 
   7   7  10      449.95      450.12     44.97 o 
   8   7  10      731.86      719.46     41.06 o 
   9   7  10      395.91      410.26     90.10 o 
 -10   8  10        8.35      -82.17     69.07 o 
  -9   8  10        0.30       15.49     23.09 o 
  -8   8  10        5.59       32.81     22.20 o 
  -7   8  10     1209.49     1181.19     68.78 o 
  -6   8  10       96.48       90.96     21.99 o 
  -5   8  10       69.40      119.30     16.85 o 
  -4   8  10      301.77      293.81     17.02 o 
  -3   8  10      398.23      377.59     20.62 o 
  -2   8  10      261.05      286.59     16.30 o 
  -1   8  10      509.29      481.68     14.26 o 
   0   8  10      653.23      594.81     16.91 o 
   1   8  10        0.28       10.49      9.74 o 
   2   8  10      748.87      817.55     23.50 o 
   3   8  10       11.67       25.66      6.38 o 
   4   8  10        3.42      -25.41     18.66 o 
   5   8  10     1209.25     1275.77     43.63 o 
   6   8  10      134.89       98.31     21.80 o 
   7   8  10       73.24       92.26     23.83 o 
   8   8  10      142.71      160.20     35.22 o 
   9   8  10       35.86       53.55     41.54 o 
 -10   9  10      317.53      291.36     47.38 o 
  -9   9  10       95.79      107.71     28.41 o 
  -8   9  10      105.19       71.80     21.88 o 
  -7   9  10       51.90      101.99     19.58 o 
  -6   9  10      214.67      179.65     20.36 o 
  -5   9  10      750.63      717.13     24.94 o 
  -4   9  10     4887.86     4943.36    139.39 o 
  -3   9  10      534.77      520.48     19.52 o 
  -2   9  10       42.49       71.85     20.00 o 
  -1   9  10        8.97       13.10      8.97 o 
   0   9  10      114.45       83.79     10.34 o 
   1   9  10     1619.51     1589.35     31.36 o 
   2   9  10     2680.55     2688.46     45.91 o 
   3   9  10      373.87      362.74     19.81 o 
   4   9  10      517.30      528.52     12.30 o 
   5   9  10       89.71       38.20     22.23 o 
   6   9  10     1377.29     1397.20     59.58 o 
   7   9  10        5.68      -25.44     29.31 o 
   8   9  10      932.66      862.92     70.74 o 
   9   9  10      309.22      187.25     68.72 o 
 -10  10  10      809.18      921.85     80.56 o 
  -9  10  10      815.84      843.72     83.83 o 
  -8  10  10      149.28      156.54     24.28 o 
  -7  10  10      842.84      859.19     55.54 o 
  -6  10  10       66.44       81.50     17.77 o 
  -5  10  10     5481.58     5857.41    176.59 o 
  -4  10  10      271.93      318.58     19.19 o 
  -3  10  10      178.17      157.15     16.19 o 
  -2  10  10      753.21      781.50     20.20 o 
  -1  10  10       47.34       22.49     11.46 o 
   0  10  10     1020.27      906.15     35.12 o 
   1  10  10     1419.90     1276.44     41.11 o 
   2  10  10     9130.53     9720.91    140.38 o 
   3  10  10     4503.75     4627.93     90.06 o 
   4  10  10       43.82       33.39     23.03 o 
   5  10  10     2262.74     2263.82     50.29 o 
   6  10  10       39.55       -1.45     24.68 o 
   7  10  10     1359.00     1408.41     93.38 o 
   8  10  10      458.86      457.03     45.23 o 
   9  10  10      365.90      293.08     77.55 o 
 -10  11  10       67.69       51.13     46.32 o 
  -9  11  10      295.52      380.49     91.33 o 
  -8  11  10      452.56      369.42     28.04 o 
  -7  11  10      277.63      226.32     34.89 o 
  -6  11  10     1386.95     1307.14     44.07 o 
  -5  11  10        1.19       12.75     21.62 o 
  -4  11  10      222.61      184.63     17.65 o 
  -3  11  10      267.81      237.71     46.41 o 
  -2  11  10      588.19      582.84     17.63 o 
  -1  11  10      693.23      669.19     18.75 o 
   0  11  10      617.64      648.56     25.61 o 
   1  11  10     1329.98     1414.09     40.47 o 
   2  11  10     1227.45     1160.77     31.10 o 
   3  11  10      224.12      232.44     24.87 o 
   4  11  10      709.86      706.36     23.60 o 
   5  11  10       81.05       81.66     16.10 o 
   6  11  10      843.82      852.71     46.56 o 
   7  11  10       13.74       -4.99     24.93 o 
   8  11  10      208.74      233.90     43.81 o 
   9  11  10      164.17      105.82     56.71 o 
 -10  12  10       64.87       95.62     44.98 o 
  -9  12  10       86.97      165.52     40.33 o 
  -8  12  10       73.25       84.53     19.16 o 
  -7  12  10       78.27       56.25     17.97 o 
  -6  12  10      235.98      226.39     17.56 o 
  -5  12  10      152.30      169.85     22.72 o 
  -4  12  10      293.10      337.97     35.48 o 
  -3  12  10      473.43      481.57     14.99 o 
  -2  12  10      197.69      201.59     16.42 o 
  -1  12  10      231.07      216.47     17.09 o 
   0  12  10     1160.70     1122.69     56.50 o 
   1  12  10     1001.29      992.01     30.54 o 
   2  12  10     4036.09     4305.12    225.47 o 
   3  12  10      540.97      580.96     42.16 o 
   4  12  10        7.31       15.52     11.34 o 
   5  12  10       11.09       21.14     13.06 o 
   6  12  10       56.67      105.08     62.89 o 
   7  12  10       56.15      113.85     67.66 o 
   8  12  10      393.60      350.85     50.88 o 
 -10  13  10      121.66       34.62     57.15 o 
  -9  13  10      341.84      343.33     64.04 o 
  -8  13  10      779.48      785.51    141.42 o 
  -7  13  10       60.10       47.38     22.52 o 
  -6  13  10     1708.72     1588.50     66.40 o 
  -5  13  10       28.09       22.67     16.40 o 
  -4  13  10     1292.26     1298.45     80.42 o 
  -3  13  10     5085.35     5123.02    135.61 o 
  -2  13  10     1130.25     1228.43     51.30 o 
  -1  13  10     1051.19     1167.90     31.24 o 
   0  13  10       11.02       30.45     20.59 o 
   1  13  10     5412.52     5701.25    136.94 o 
   2  13  10      298.52      364.38     28.58 o 
   3  13  10     3137.21     3199.70    152.15 o 
   4  13  10     1771.10     1840.69     52.05 o 
   5  13  10        2.93       -9.93     16.56 o 
   6  13  10      638.95      679.49    146.63 o 
   7  13  10       38.47      -30.21     29.54 o 
   8  13  10      141.63       97.16     45.93 o 
 -10  14  10      237.37      167.85     48.56 o 
  -9  14  10      248.55      190.15     43.62 o 
  -8  14  10       27.88       55.45     27.06 o 
  -7  14  10      403.76      441.45     27.06 o 
  -6  14  10      277.86      225.02     25.00 o 
  -5  14  10     3732.14     3473.95     88.34 o 
  -4  14  10       13.49       32.62     10.72 o 
  -3  14  10      255.05      265.64     19.70 o 
  -2  14  10     3207.28     3148.37     67.63 o 
  -1  14  10      318.83      309.31     17.57 o 
   0  14  10      243.79      273.90     20.97 o 
   1  14  10       33.09       13.33     15.97 o 
   2  14  10     2483.07     2626.47    108.42 o 
   3  14  10     1391.92     1508.77     69.88 o 
   4  14  10       13.17       24.21     13.31 o 
   5  14  10      966.42      918.60     62.49 o 
   6  14  10      161.63      181.88     29.35 o 
   7  14  10      767.89      792.08     74.55 o 
   8  14  10       12.38       -1.94     36.39 o 
  -9  15  10        0.13       53.13     32.50 o 
  -8  15  10        3.48       22.34     18.89 o 
  -7  15  10      115.57      186.77     33.31 o 
  -6  15  10      164.09      181.46     19.11 o 
  -5  15  10       81.44      126.88     20.12 o 
  -4  15  10      193.07      222.31     16.08 o 
  -3  15  10      134.11      178.16     13.61 o 
  -2  15  10      225.66      269.82     23.39 o 
  -1  15  10      484.97      503.85     26.52 o 
   0  15  10      641.09      643.04     29.54 o 
   1  15  10      735.91      714.19     34.47 o 
   2  15  10      317.24      308.78     56.27 o 
   3  15  10        1.16      -31.20     20.80 o 
   4  15  10       40.03       56.79     17.75 o 
   5  15  10      304.52      324.41     32.30 o 
   6  15  10        4.07        4.72     20.17 o 
   7  15  10       94.42       57.01     22.45 o 
   8  15  10      172.82      134.79     38.69 o 
  -9  16  10       54.76       93.17     52.92 o 
  -8  16  10       31.94        3.56     23.21 o 
  -7  16  10      809.25      759.86    127.73 o 
  -6  16  10        0.04      -35.47     42.84 o 
  -5  16  10     1489.87     1422.05    134.72 o 
  -4  16  10      490.83      492.77     21.04 o 
  -3  16  10     1709.75     1706.08     62.99 o 
  -2  16  10     3134.63     3033.18     77.90 o 
  -1  16  10      205.42      221.51     43.64 o 
   0  16  10     3789.25     3822.68     99.84 o 
   1  16  10      544.93      578.52     29.80 o 
   2  16  10      631.78      739.68     62.19 o 
   3  16  10       72.22       65.17     26.43 o 
   4  16  10     1311.75     1361.55     49.20 o 
   5  16  10      196.00      186.85     19.29 o 
   6  16  10        0.05       13.53     25.55 o 
   7  16  10      272.06      283.83     68.63 o 
   8  16  10      225.28      188.85     51.05 o 
  -9  17  10      221.57      260.49     45.41 o 
  -8  17  10      639.11      637.69     72.43 o 
  -7  17  10        5.23       -2.15     28.47 o 
  -6  17  10     1294.84     1338.06     81.72 o 
  -5  17  10       62.45       66.18     16.14 o 
  -4  17  10     2003.13     2162.78     60.53 o 
  -3  17  10     4005.91     4204.03    103.85 o 
  -2  17  10     1099.97     1065.32     38.45 o 
  -1  17  10     3250.48     3225.79     87.89 o 
   0  17  10      271.76      266.53     24.70 o 
   1  17  10     1428.68     1570.52     55.47 o 
   2  17  10      522.54      535.25     30.64 o 
   3  17  10      527.53      566.23     36.47 o 
   4  17  10      850.39      891.26     45.52 o 
   5  17  10        8.27       16.11     17.36 o 
   6  17  10      136.82      155.88     33.48 o 
   7  17  10       39.76       12.44     24.22 o 
   8  17  10      231.84      305.98     66.07 o 
  -9  18  10      124.84      158.44     41.95 o 
  -8  18  10       41.51        9.60     43.07 o 
  -7  18  10       50.02       19.75     23.42 o 
  -6  18  10      120.01       99.61     38.95 o 
  -5  18  10      315.53      309.10     30.47 o 
  -4  18  10       84.25       95.29     20.22 o 
  -3  18  10       72.69       63.73     22.07 o 
  -2  18  10      334.86      318.65     21.52 o 
  -1  18  10       68.10       43.28     22.79 o 
   0  18  10        0.44        3.31     21.48 o 
   1  18  10      544.82      495.65     31.14 o 
   2  18  10      765.31      820.35     84.71 o 
   3  18  10      791.33      866.70     37.52 o 
   4  18  10      213.76      193.40     30.45 o 
   5  18  10       13.27       -5.70     25.09 o 
   6  18  10       83.71       70.23     34.71 o 
   7  18  10       10.38       31.15     37.89 o 
   8  18  10        0.49       -9.36     47.17 o 
  -9  19  10      237.33      288.58     55.26 o 
  -8  19  10      254.87      187.01     23.49 o 
  -7  19  10      402.20      366.16     34.01 o 
  -6  19  10      802.35      771.58     37.10 o 
  -5  19  10      277.65      282.55     78.00 o 
  -4  19  10      376.65      369.58     50.44 o 
  -3  19  10       25.40       14.75     18.86 o 
  -2  19  10      495.03      519.85     32.47 o 
  -1  19  10     1532.03     1527.85     58.39 o 
   0  19  10     1099.68     1082.44     45.08 o 
   1  19  10      345.40      398.69     46.46 o 
   2  19  10      148.32      147.96     21.10 o 
   3  19  10      260.74      244.54     22.41 o 
   4  19  10       37.71       37.17     21.15 o 
   5  19  10       51.31      -15.54     26.91 o 
   6  19  10      775.82      718.84     64.04 o 
   7  19  10       48.49       61.89     25.04 o 
  -8  20  10      336.59      290.78     31.48 o 
  -7  20  10     1212.24     1398.61     72.01 o 
  -6  20  10      259.13      237.56     55.47 o 
  -5  20  10     1008.12      954.27     99.47 o 
  -4  20  10      593.71      572.24     32.54 o 
  -3  20  10     1803.87     1858.99     85.17 o 
  -2  20  10      682.33      699.80     70.05 o 
  -1  20  10      288.51      319.67     28.38 o 
   0  20  10     1329.50     1491.83     51.46 o 
   1  20  10        1.33       48.80     36.13 o 
   2  20  10     1233.03     1339.56     47.38 o 
   3  20  10      964.61     1026.91     46.64 o 
   4  20  10      583.20      469.74     35.07 o 
   5  20  10     1086.23     1176.27    110.42 o 
   6  20  10       77.52       66.52     26.79 o 
   7  20  10      441.18      286.44     44.11 o 
  -8  21  10      230.24      218.69     31.51 o 
  -7  21  10      307.26      275.37     30.94 o 
  -6  21  10       35.60       61.43     25.36 o 
  -5  21  10       20.56       77.41     26.01 o 
  -4  21  10      196.12      167.12     23.29 o 
  -3  21  10     1089.82     1149.12     86.13 o 
  -2  21  10      172.36      190.77     23.45 o 
  -1  21  10      964.68      923.65     43.66 o 
   0  21  10      224.85      180.96     24.67 o 
   1  21  10      605.56      735.58     38.08 o 
   2  21  10      112.34      145.36     27.50 o 
   3  21  10      217.55      227.46     26.86 o 
   4  21  10      217.75      207.32     29.18 o 
   5  21  10       22.02       21.06     52.64 o 
   6  21  10      138.08      161.25     41.20 o 
   7  21  10       64.77       89.15     60.77 o 
  -8  22  10      501.92      455.48     37.81 o 
  -7  22  10      229.37      241.92     26.42 o 
  -6  22  10        6.86      -45.77     44.06 o 
  -5  22  10      161.41      190.62     37.36 o 
  -4  22  10       41.41       70.61     31.89 o 
  -3  22  10       34.51        6.90     28.53 o 
  -2  22  10       27.31       42.33     22.43 o 
  -1  22  10      261.07      286.64     25.00 o 
   0  22  10      295.51      351.93     31.36 o 
   1  22  10      218.58      233.85     29.20 o 
   2  22  10        3.42       -3.58     17.12 o 
   3  22  10      468.45      484.66     83.92 o 
   4  22  10      215.35      152.74     32.16 o 
   5  22  10      383.32      430.55     81.44 o 
   6  22  10       57.10       43.54     34.04 o 
   7  22  10      154.91      141.28     39.82 o 
  -8  23  10      411.68      321.17     55.83 o 
  -7  23  10       43.81       68.57     32.56 o 
  -6  23  10      471.01      555.55     49.35 o 
  -5  23  10       12.21       17.28     23.90 o 
  -4  23  10      232.99      210.94     94.43 o 
  -3  23  10      149.71      151.05     26.43 o 
  -2  23  10      651.82      623.19     33.95 o 
  -1  23  10     2793.01     2841.06     81.96 o 
   0  23  10       32.06       45.27     24.11 o 
   1  23  10      934.40      974.46     88.34 o 
   2  23  10      671.84      724.17     37.09 o 
   3  23  10      278.16      302.80    101.05 o 
   4  23  10     1325.22     1316.61     53.60 o 
   5  23  10       49.12       15.02     56.53 o 
   6  23  10     1193.09     1180.53     83.05 o 
  -7  24  10      404.44      389.92     35.51 o 
  -6  24  10       25.91       37.25     23.56 o 
  -5  24  10       37.01       34.84     23.02 o 
  -4  24  10       23.56        5.29     21.88 o 
  -3  24  10      509.38      528.54     32.86 o 
  -2  24  10      802.88      778.71     42.67 o 
  -1  24  10        1.06      -29.42     19.61 o 
   0  24  10     1103.71     1091.07     50.27 o 
   1  24  10      324.70      342.30     31.83 o 
   2  24  10      299.26      314.92     28.24 o 
   3  24  10      438.87      451.67     58.88 o 
   4  24  10       35.62       53.81     27.42 o 
   5  24  10      844.86      824.17     88.69 o 
   6  24  10        2.05       37.80     56.71 o 
  -7  25  10       16.88       45.44     29.70 o 
  -6  25  10        1.34        7.35     28.51 o 
  -5  25  10        5.59       39.20     25.51 o 
  -4  25  10       29.17       59.40     37.36 o 
  -3  25  10       19.56       -5.25     36.83 o 
  -2  25  10        0.12        1.95     24.20 o 
  -1  25  10        5.74        8.54     35.68 o 
   0  25  10       12.71       -2.30     43.81 o 
   1  25  10      180.28      150.10     24.30 o 
   2  25  10        0.01      -23.43     19.90 o 
   3  25  10        0.62       -2.80     38.25 o 
   4  25  10       21.67       68.21     37.23 o 
   5  25  10       24.96       -5.65     35.86 o 
   6  25  10        4.60       41.51     41.51 o 
  -7  26  10       88.58       74.35     30.43 o 
  -6  26  10        0.03      -14.46     31.18 o 
  -5  26  10      460.18      442.38     35.56 o 
  -4  26  10       52.92        3.87     27.29 o 
  -3  26  10      311.25      305.30     93.45 o 
  -2  26  10      438.15      456.96     31.85 o 
  -1  26  10       74.59       58.23     36.57 o 
   0  26  10      722.60      768.91     38.00 o 
   1  26  10       84.23       80.57     21.65 o 
   2  26  10      438.75      401.79     51.67 o 
   3  26  10      960.35      879.48     56.36 o 
   4  26  10      216.58      179.68     46.28 o 
   5  26  10      645.58      660.03     75.44 o 
  -6  27  10      503.19      481.32     34.28 o 
  -5  27  10        0.13       13.71     33.25 o 
  -4  27  10      159.79      140.90     24.57 o 
  -3  27  10       42.86       24.82     31.27 o 
  -2  27  10      342.58      378.43     32.22 o 
  -1  27  10      618.67      658.59     43.79 o 
   0  27  10      157.08      199.26     28.52 o 
   1  27  10      229.33      217.93     25.21 o 
   2  27  10      858.66      961.41     67.40 o 
   3  27  10      518.32      539.01     78.79 o 
   4  27  10      359.90      407.69     76.32 o 
   5  27  10       33.81       64.13     66.07 o 
  -6  28  10        0.03       93.22     27.73 o 
  -5  28  10        0.07       15.96     26.67 o 
  -4  28  10       36.31       33.70     21.68 o 
  -3  28  10       27.07        8.87     27.61 o 
  -2  28  10       18.31       -5.93     20.67 o 
  -1  28  10        3.29       52.89     26.12 o 
   0  28  10       29.00       21.16     26.41 o 
   1  28  10      272.35      270.59     32.77 o 
   2  28  10       44.53       40.88     26.84 o 
   3  28  10       48.98       99.46     50.70 o 
   4  28  10       10.36      -55.25     36.83 o 
   5  28  10      183.10      169.18     53.09 o 
  -5  29  10       66.34       96.52     37.41 o 
  -4  29  10      940.51      930.25     45.91 o 
  -3  29  10      277.93      219.33     25.09 o 
  -2  29  10       30.15       46.27     23.67 o 
  -1  29  10      403.16      387.97     40.42 o 
   0  29  10       42.40        6.56     25.79 o 
   1  29  10      347.11      369.68     33.96 o 
   2  29  10       28.83       73.23     80.03 o 
   3  29  10      294.85      219.59     80.73 o 
   4  29  10       81.41       44.76     50.42 o 
  -5  30  10      506.01      479.06     48.02 o 
  -4  30  10      276.16      312.23     30.96 o 
  -3  30  10      304.24      387.27     34.73 o 
  -2  30  10      298.87      309.95     26.68 o 
  -1  30  10       39.96       27.77     29.82 o 
   0  30  10      399.67      441.88     93.01 o 
   1  30  10      134.68      107.82     31.06 o 
   2  30  10      582.99      587.77     76.91 o 
   3  30  10      180.58      214.47     41.69 o 
  -4  31  10       11.90       23.10     23.85 o 
  -3  31  10       20.33       10.64     21.95 o 
  -2  31  10       23.18      -22.03     27.08 o 
  -1  31  10      199.66      204.36     32.22 o 
   0  31  10       79.50       20.00     31.85 o 
   1  31  10       46.46       25.60     31.69 o 
   2  31  10       35.58       68.45     38.58 o 
   3  31  10       18.98      -14.93     27.32 o 
  -3  32  10      286.71      227.22     34.24 o 
  -2  32  10       47.63      125.20     30.65 o 
  -1  32  10       36.98       -2.92     26.01 o 
   0  32  10       17.15       30.28     25.30 o 
   1  32  10       48.02       84.01     32.25 o 
   2  32  10      284.91      250.75     38.32 o 
  -2  33  10       88.39       84.56     37.49 o 
  -1  33  10      407.28      413.01     72.20 o 
   0  33  10       28.38       62.25     51.86 o 
   1  33  10      662.99      675.85     52.39 o 
 -10   1  11       23.75      -21.26     47.89 o 
  -9   1  11      272.65      229.24     33.26 o 
  -8   1  11      293.81      282.47     22.47 o 
  -7   1  11      147.07      132.18     14.45 o 
  -6   1  11     1341.32     1273.15     29.70 o 
  -5   1  11     1683.77     1603.02     37.71 o 
  -4   1  11      163.90      197.97     16.07 o 
  -3   1  11     2422.55     2307.35     43.97 o 
  -2   1  11     2382.16     2444.69     37.00 o 
  -1   1  11     7929.94     8352.41    124.96 o 
   0   1  11        3.24       20.38     19.74 o 
   1   1  11     2545.85     2523.44     51.45 o 
   2   1  11      601.33      597.07     34.43 o 
   3   1  11        1.11      -13.82     14.01 o 
   4   1  11     1716.48     1675.29     46.62 o 
   5   1  11      438.64      495.62     36.90 o 
   6   1  11      794.33      876.13     35.68 o 
   7   1  11      137.99      144.95     25.29 o 
   8   1  11      274.64      223.16     33.73 o 
   9   1  11       15.91       -1.09     52.16 o 
 -10   2  11      107.53       79.79     29.29 o 
  -9   2  11       56.54       43.19     27.27 o 
  -8   2  11      956.18     1030.16     38.33 o 
  -7   2  11     1456.52     1336.88     74.08 o 
  -6   2  11       22.02       17.62     15.50 o 
  -5   2  11     3298.59     3388.52     72.39 o 
  -4   2  11     3206.39     3247.11     82.50 o 
  -3   2  11     1123.51     1118.56     20.59 o 
  -2   2  11     4922.51     5178.15    100.00 o 
  -1   2  11     1626.21     1562.33     48.87 o 
   0   2  11     9230.05     9292.98    131.39 o 
   1   2  11     1441.41     1387.58     30.94 o 
   2   2  11     2822.54     2902.21     74.36 o 
   3   2  11       73.23       83.65     13.84 o 
   4   2  11      741.45      720.79     42.46 o 
   5   2  11     1395.93     1420.31     40.03 o 
   6   2  11        8.22       17.65     20.45 o 
   7   2  11      511.01      522.26     28.65 o 
   8   2  11      283.06      259.95     31.45 o 
   9   2  11       33.91       64.05     39.89 o 
 -10   3  11        1.73       13.40     37.27 o 
  -9   3  11        1.74       45.53     32.41 o 
  -8   3  11       17.05       41.09     19.20 o 
  -7   3  11      101.42      114.63     23.33 o 
  -6   3  11     1436.45     1543.92     61.61 o 
  -5   3  11        5.43       34.32     31.82 o 
  -4   3  11       24.11       60.28     26.84 o 
  -3   3  11     1169.47     1104.08     23.62 o 
  -2   3  11      636.51      604.58     16.84 o 
  -1   3  11      632.05      616.27     23.81 o 
   0   3  11       48.20       38.75     11.42 o 
   1   3  11     2870.39     2839.64     46.55 o 
   2   3  11     1035.98      891.76     25.49 o 
   3   3  11      365.87      375.84     33.27 o 
   4   3  11      165.86      126.17     18.45 o 
   5   3  11      687.88      714.74     68.22 o 
   6   3  11      755.66      776.85     33.35 o 
   7   3  11       56.92       57.13     20.69 o 
   8   3  11        0.26      -16.30     29.54 o 
   9   3  11       62.14      117.91     58.83 o 
 -10   4  11      326.93      288.37     32.29 o 
  -9   4  11       75.37       53.88     30.91 o 
  -8   4  11      476.59      522.84     29.54 o 
  -7   4  11      630.21      607.02     47.77 o 
  -6   4  11      723.95      753.68     25.96 o 
  -5   4  11     1188.66     1241.21     38.68 o 
  -4   4  11      157.72      219.88     21.72 o 
  -3   4  11     1573.35     1423.63     33.82 o 
  -2   4  11     2085.63     2104.20     40.10 o 
  -1   4  11      166.14      182.44     17.71 o 
   0   4  11      820.64      862.78     19.65 o 
   1   4  11      319.67      326.85     11.96 o 
   2   4  11      768.50      821.85     29.01 o 
   3   4  11     1453.51     1474.70     37.66 o 
   4   4  11        6.27       -4.10     21.52 o 
   5   4  11     1581.59     1609.82     50.58 o 
   6   4  11       41.14       63.71     28.79 o 
   7   4  11      281.77      304.66     26.15 o 
   8   4  11       13.33       20.14     30.14 o 
   9   4  11      190.17      292.20     48.00 o 
 -10   5  11      232.71      176.94     31.88 o 
  -9   5  11      225.70      223.83     34.98 o 
  -8   5  11      762.70      788.12     44.47 o 
  -7   5  11       98.30      158.79     17.41 o 
  -6   5  11     3375.59     3444.59     88.68 o 
  -5   5  11       39.80       59.30     26.16 o 
  -4   5  11     4053.62     4119.79     73.30 o 
  -3   5  11      899.29      882.06     33.75 o 
  -2   5  11     1747.51     1737.35     31.86 o 
  -1   5  11     5272.46     5495.85     77.32 o 
   0   5  11      475.61      434.76     27.02 o 
   1   5  11     1825.01     1892.09     33.13 o 
   2   5  11      519.11      541.46     20.21 o 
   3   5  11       14.22       38.98     17.15 o 
   4   5  11     2747.37     2705.50     76.35 o 
   5   5  11      317.26      306.03     23.87 o 
   6   5  11     2846.11     2722.75    129.82 o 
   7   5  11      279.62      290.28     27.60 o 
   8   5  11      730.26      722.43     48.09 o 
   9   5  11      389.43      392.65     52.17 o 
 -10   6  11       12.10       -1.36     24.57 o 
  -9   6  11      172.58      184.34     36.53 o 
  -8   6  11        3.19      -29.25     19.50 o 
  -7   6  11      510.81      519.33     37.38 o 
  -6   6  11      211.10      198.32     31.50 o 
  -5   6  11     1036.51      944.75     36.05 o 
  -4   6  11       11.83       32.77     21.05 o 
  -3   6  11       73.23       99.29     14.50 o 
  -2   6  11      323.64      336.09     13.69 o 
  -1   6  11      671.19      678.05     16.34 o 
   0   6  11     2165.05     2123.45     35.32 o 
   1   6  11      161.48      186.64     11.31 o 
   2   6  11     1583.03     1655.70     33.42 o 
   3   6  11      678.07      657.59     33.83 o 
   4   6  11      100.33       62.09     34.08 o 
   5   6  11      337.33      317.44     27.72 o 
   6   6  11       71.73       82.12     54.30 o 
   7   6  11      434.71      419.72     65.16 o 
   8   6  11      474.12      472.72     33.32 o 
   9   6  11       23.42      -14.79     41.72 o 
 -10   7  11       94.99       75.60     43.86 o 
  -9   7  11       67.37      113.88     36.46 o 
  -8   7  11       82.75      105.81     24.99 o 
  -7   7  11       83.95      109.34     19.48 o 
  -6   7  11      352.82      314.72     38.08 o 
  -5   7  11       38.19       38.66     26.24 o 
  -4   7  11     1811.39     1840.51     53.11 o 
  -3   7  11        0.45       -1.81     14.82 o 
  -2   7  11       62.19       57.94     10.82 o 
  -1   7  11       36.82       66.89     10.75 o 
   0   7  11       12.51       17.35      9.80 o 
   1   7  11      400.03      423.78     15.29 o 
   2   7  11        2.54       -2.50     11.15 o 
   3   7  11       13.69       30.44     18.28 o 
   4   7  11      462.96      514.26     33.34 o 
   5   7  11       40.65       64.90     26.76 o 
   6   7  11      338.42      376.06     65.99 o 
   7   7  11        0.56      -14.99     34.19 o 
   8   7  11      591.12      547.96    110.24 o 
 -10   8  11      811.17     1056.13    121.20 o 
  -9   8  11     1022.26     1076.72    147.77 o 
  -8   8  11       44.75       63.11     23.14 o 
  -7   8  11     1120.59     1227.04    124.06 o 
  -6   8  11      213.78      250.34     35.60 o 
  -5   8  11     2142.79     2116.24     75.35 o 
  -4   8  11      499.15      509.84     20.44 o 
  -3   8  11     1651.11     1669.08     39.64 o 
  -2   8  11      565.07      561.76     38.61 o 
  -1   8  11      132.06      127.00     10.33 o 
   0   8  11      747.09      743.80     26.03 o 
   1   8  11       87.32      103.00     10.01 o 
   2   8  11      802.30      860.13     24.35 o 
   3   8  11     3016.28     2975.57     68.52 o 
   4   8  11      187.88      280.48     34.13 o 
   5   8  11     3947.85     4379.03    124.45 o 
   6   8  11      260.49      234.27     25.85 o 
   7   8  11     1247.71     1240.91     50.55 o 
   8   8  11      181.65      137.87     30.60 o 
 -10   9  11      265.21      316.99     84.62 o 
  -9   9  11      381.08      465.32     41.64 o 
  -8   9  11     1177.16     1161.55     80.10 o 
  -7   9  11       92.61      148.31     27.50 o 
  -6   9  11     1099.73     1065.34     30.54 o 
  -5   9  11        4.65       29.73     15.31 o 
  -4   9  11      581.78      588.94     20.91 o 
  -3   9  11      324.74      371.38     24.00 o 
  -2   9  11      463.27      419.63     27.85 o 
  -1   9  11      793.91      741.39     46.87 o 
   0   9  11       99.84       91.70     11.05 o 
   1   9  11     1124.35     1128.34     34.41 o 
   2   9  11     1769.71     1777.97     40.21 o 
   3   9  11      750.22      836.73     20.34 o 
   4   9  11     2020.68     2138.29     97.27 o 
   5   9  11        0.60      -10.42     27.31 o 
   6   9  11     1429.13     1298.70     60.65 o 
   7   9  11       68.48       45.78     22.73 o 
   8   9  11      374.51      362.16     52.65 o 
 -10  10  11       57.07       74.15     43.05 o 
  -9  10  11        0.21       41.29     36.77 o 
  -8  10  11       91.82       89.54     24.57 o 
  -7  10  11       16.57       44.51     22.51 o 
  -6  10  11       48.78       64.99     14.47 o 
  -5  10  11      307.52      301.92     31.56 o 
  -4  10  11      427.25      432.90     36.83 o 
  -3  10  11      650.73      691.88     27.91 o 
  -2  10  11      405.01      383.27     29.75 o 
  -1  10  11        4.23       16.39      9.12 o 
   0  10  11      371.36      388.88     19.66 o 
   1  10  11       84.24       72.99     12.14 o 
   2  10  11      227.42      256.62     14.25 o 
   3  10  11      172.66      170.56     39.12 o 
   4  10  11       64.00       65.48     10.32 o 
   5  10  11       29.03       19.28     25.35 o 
   6  10  11       17.47       -0.94     32.06 o 
   7  10  11        0.04      -25.44     27.98 o 
   8  10  11        8.78       57.41     45.93 o 
 -10  11  11      196.36      159.75     81.09 o 
  -9  11  11      488.91      504.09     66.34 o 
  -8  11  11      526.05      551.76     68.87 o 
  -7  11  11       77.88       73.18     20.56 o 
  -6  11  11      623.09      625.59     26.75 o 
  -5  11  11        0.88       34.93     13.96 o 
  -4  11  11      805.09      852.60     33.90 o 
  -3  11  11     1186.83     1329.71     41.00 o 
  -2  11  11     1170.28     1062.53     44.17 o 
  -1  11  11      140.52      133.88     11.05 o 
   0  11  11      153.14      182.11     13.80 o 
   1  11  11     3494.19     3808.01    110.15 o 
   2  11  11      657.10      695.26     29.47 o 
   3  11  11     2414.58     2463.96     85.87 o 
   4  11  11     1776.52     1960.87     54.54 o 
   5  11  11      105.70       92.46     25.44 o 
   6  11  11     1030.21     1040.42     64.93 o 
   7  11  11       62.21       60.27     50.44 o 
   8  11  11      187.74      167.30     40.28 o 
  -9  12  11      511.94      516.84    108.47 o 
  -8  12  11      131.45      179.61     25.93 o 
  -7  12  11      617.68      636.82     34.70 o 
  -6  12  11        4.87       -0.13     16.08 o 
  -5  12  11     2579.35     2458.67     63.00 o 
  -4  12  11      563.66      584.42     42.22 o 
  -3  12  11     1519.70     1590.73     46.45 o 
  -2  12  11     1812.11     1893.92     43.58 o 
  -1  12  11        0.19      -11.17     10.75 o 
   0  12  11      118.01      117.23     15.18 o 
   1  12  11       57.83      117.83     26.69 o 
   2  12  11     3722.04     3599.51     84.33 o 
   3  12  11     1675.73     1630.84     43.98 o 
   4  12  11      130.45      155.54     21.05 o 
   5  12  11     2096.31     2214.95    173.78 o 
   6  12  11        1.77      -23.00     29.37 o 
   7  12  11      470.16      458.62     57.24 o 
   8  12  11      261.93      283.19     34.80 o 
  -9  13  11       14.80        4.57     36.77 o 
  -8  13  11      151.85      108.90     21.36 o 
  -7  13  11      251.32      276.85     37.64 o 
  -6  13  11      223.99      183.64     17.89 o 
  -5  13  11       93.02       87.25     18.50 o 
  -4  13  11      725.55      706.38     30.63 o 
  -3  13  11      211.49      256.67     22.68 o 
  -2  13  11        1.80        3.15      9.68 o 
  -1  13  11      166.21      172.92     27.32 o 
   0  13  11      341.65      339.76     25.53 o 
   1  13  11       24.50       42.80     13.93 o 
   2  13  11        0.50       18.40     18.55 o 
   3  13  11       50.58       26.14     13.28 o 
   4  13  11      901.55      893.33     35.04 o 
   5  13  11      450.97      388.50     96.81 o 
   6  13  11      106.99      147.28     41.25 o 
   7  13  11       24.74       56.23     32.04 o 
   8  13  11      151.17      147.86     46.64 o 
  -9  14  11        3.72      -10.01     36.95 o 
  -8  14  11        3.68       29.86     25.65 o 
  -7  14  11      494.75      491.13     40.56 o 
  -6  14  11       32.34       42.86     17.24 o 
  -5  14  11      346.24      338.37     37.45 o 
  -4  14  11      487.56      536.98     27.03 o 
  -3  14  11       26.69       35.99      5.39 o 
  -2  14  11     2112.96     2277.18     59.99 o 
  -1  14  11      178.97      215.61     20.63 o 
   0  14  11     2194.36     2255.36     61.04 o 
   1  14  11      102.08      134.13     27.12 o 
   2  14  11     1760.04     1839.75     51.04 o 
   3  14  11       25.55      -12.49     27.12 o 
   4  14  11      687.89      606.40     26.05 o 
   5  14  11      509.31      456.40     44.43 o 
   6  14  11       23.02       55.15     25.54 o 
   7  14  11        0.53       12.72     21.93 o 
   8  14  11      192.66      145.21     73.67 o 
  -9  15  11      247.23      281.96     50.52 o 
  -8  15  11      418.64      399.53     80.47 o 
  -7  15  11        2.60      -16.41     30.47 o 
  -6  15  11     1717.48     1640.71     57.82 o 
  -5  15  11        1.61       21.80     18.16 o 
  -4  15  11     1874.50     1836.93     58.08 o 
  -3  15  11     3159.87     3293.16    140.58 o 
  -2  15  11      845.75      883.35     35.23 o 
  -1  15  11     5777.82     6350.13    154.19 o 
   0  15  11      109.74       93.90     25.71 o 
   1  15  11     2225.76     2253.05     92.42 o 
   2  15  11      570.62      620.88     27.42 o 
   3  15  11      662.07      646.38     78.53 o 
   4  15  11      948.52      980.30     42.91 o 
   5  15  11        0.28       41.79     26.30 o 
   6  15  11      325.74      308.17     49.55 o 
   7  15  11       20.09       -5.05     34.71 o 
   8  15  11      108.40      158.46     75.43 o 
  -9  16  11      114.50       63.00     42.93 o 
  -8  16  11        5.91        4.87     34.16 o 
  -7  16  11      128.42       75.56     29.94 o 
  -6  16  11       33.45       39.88     16.90 o 
  -5  16  11      325.28      313.08     33.21 o 
  -4  16  11      486.77      559.88     28.64 o 
  -3  16  11     2425.67     2378.25     64.43 o 
  -2  16  11     1553.60     1632.69    103.54 o 
  -1  16  11       73.85       58.46     20.25 o 
   0  16  11      403.72      387.68     50.61 o 
   1  16  11      351.13      395.52     27.56 o 
   2  16  11       18.40       15.20     17.70 o 
   3  16  11     1120.26     1165.23     91.25 o 
   4  16  11       14.67       -0.03     18.13 o 
   5  16  11      154.25      127.64     27.60 o 
   6  16  11       11.22        7.88     34.80 o 
   7  16  11       92.30        2.77     76.58 o 
  -9  17  11        7.67      -36.43     40.85 o 
  -8  17  11        1.17        1.78     38.33 o 
  -7  17  11       47.36       36.03     28.00 o 
  -6  17  11      935.43     1000.29     45.48 o 
  -5  17  11      182.02      185.55     21.78 o 
  -4  17  11      210.39      230.17     23.38 o 
  -3  17  11       28.63      -14.07     19.73 o 
  -2  17  11      301.43      290.14     30.10 o 
  -1  17  11      651.72      645.75     33.73 o 
   0  17  11      728.74      745.83     34.20 o 
   1  17  11      508.84      529.54     31.16 o 
   2  17  11       35.15       29.45     49.38 o 
   3  17  11      403.60      392.14     29.33 o 
   4  17  11      176.31      165.21     49.02 o 
   5  17  11       28.59       51.02     30.47 o 
   6  17  11      279.12      208.45     50.88 o 
   7  17  11       28.12      -18.81     31.18 o 
  -8  18  11      194.37      163.74     39.93 o 
  -7  18  11      841.65      859.47     82.59 o 
  -6  18  11       40.50        5.25     21.06 o 
  -5  18  11     1303.51     1322.61     75.18 o 
  -4  18  11      882.62      833.49     35.77 o 
  -3  18  11     2169.76     2289.88     69.98 o 
  -2  18  11     1780.29     1857.89    111.14 o 
  -1  18  11      198.70      234.14     24.04 o 
   0  18  11     2415.87     2430.66    116.18 o 
   1  18  11      211.40      202.44     30.92 o 
   2  18  11      626.60      705.66     41.78 o 
   3  18  11      501.42      558.18     39.44 o 
   4  18  11      369.67      337.49     28.51 o 
   5  18  11      465.61      387.90     32.03 o 
   6  18  11       14.87        7.59     29.59 o 
   7  18  11      263.06      214.08     36.38 o 
  -8  19  11      325.57      248.00     69.96 o 
  -7  19  11       57.04       60.07     29.75 o 
  -6  19  11      241.52      163.71     23.78 o 
  -5  19  11      194.22      215.70     48.23 o 
  -4  19  11      358.44      337.23     28.97 o 
  -3  19  11     1448.08     1444.05     56.19 o 
  -2  19  11      353.89      356.92     52.03 o 
  -1  19  11     1721.47     1900.39     62.14 o 
   0  19  11        0.29       14.98     18.31 o 
   1  19  11     1657.43     1768.14     61.41 o 
   2  19  11       28.31       24.72     26.15 o 
   3  19  11      537.50      566.13    116.95 o 
   4  19  11      763.34      885.33    154.76 o 
   5  19  11       35.25       78.31     25.68 o 
   6  19  11      192.95      244.69     42.12 o 
   7  19  11       56.96       80.43     39.47 o 
  -8  20  11      178.74      127.92     27.69 o 
  -7  20  11       32.51       87.44     56.62 o 
  -6  20  11       54.26      106.31     36.44 o 
  -5  20  11      324.96      335.46     35.69 o 
  -4  20  11      448.38      444.70     46.99 o 
  -3  20  11       43.48       32.21     27.00 o 
  -2  20  11      138.19      124.19     28.08 o 
  -1  20  11       13.02       59.07     23.51 o 
   0  20  11       63.78       24.82     22.88 o 
   1  20  11      372.93      353.34     27.93 o 
   2  20  11      332.92      337.79     46.02 o 
   3  20  11        1.14       17.51     19.80 o 
   4  20  11        4.29      -52.45     39.73 o 
   5  20  11        1.42       25.18     30.74 o 
   6  20  11        6.01      -17.32     35.24 o 
   7  20  11       90.70       19.86     41.30 o 
  -8  21  11      318.17      215.12     32.44 o 
  -7  21  11      175.66      187.30     31.71 o 
  -6  21  11      880.15      948.75     62.80 o 
  -5  21  11       80.64       24.85     22.31 o 
  -4  21  11      216.90      236.50     27.07 o 
  -3  21  11      177.81      234.79     30.81 o 
  -2  21  11      919.54     1104.64     49.72 o 
  -1  21  11      517.97      597.93     37.23 o 
   0  21  11      181.58      146.72     32.06 o 
   1  21  11      875.68      919.39     40.72 o 
   2  21  11      860.95      862.96     40.51 o 
   3  21  11      250.88      224.99     28.33 o 
   4  21  11      579.95      787.58     79.50 o 
   5  21  11        2.93       -7.51     39.14 o 
   6  21  11      826.54      752.56     83.48 o 
  -8  22  11      135.34       64.75     29.97 o 
  -7  22  11      727.52      687.29    115.63 o 
  -6  22  11      130.83      123.60     35.04 o 
  -5  22  11      304.54      336.62     37.28 o 
  -4  22  11      376.31      361.13     37.89 o 
  -3  22  11      206.51      209.91     29.20 o 
  -2  22  11      909.14      837.17     76.50 o 
  -1  22  11      128.52       88.96     23.94 o 
   0  22  11     1079.81     1152.22     51.24 o 
   1  22  11        1.53      -38.99     25.99 o 
   2  22  11      768.48      882.94     40.78 o 
   3  22  11      379.98      374.97     43.02 o 
   4  22  11      125.78      151.87     39.09 o 
   5  22  11     1170.14     1104.31     74.28 o 
   6  22  11       19.04       60.23     35.23 o 
  -7  23  11       86.76       12.57     21.42 o 
  -6  23  11        0.59        3.24     26.34 o 
  -5  23  11       46.48       87.35     24.10 o 
  -4  23  11       45.26       24.43     29.74 o 
  -3  23  11       75.20       90.80     24.05 o 
  -2  23  11        0.01       -1.66     20.00 o 
  -1  23  11      603.22      614.74     37.99 o 
   0  23  11       12.77       -7.07     42.75 o 
   1  23  11       72.62       60.78     28.27 o 
   2  23  11        8.41        7.00     21.32 o 
   3  23  11       28.79       79.95     27.79 o 
   4  23  11       23.42      -35.68     56.35 o 
   5  23  11       37.95       26.60     52.82 o 
   6  23  11       46.72       57.30     33.01 o 
  -7  24  11      267.18      262.26     34.47 o 
  -6  24  11       14.27       27.40     47.34 o 
  -5  24  11      349.45      289.23     48.05 o 
  -4  24  11       54.94       70.86     29.70 o 
  -3  24  11       65.60       59.56     22.96 o 
  -2  24  11        2.10      -14.70     26.15 o 
  -1  24  11       94.42      138.98     30.66 o 
   0  24  11      280.28      320.79     27.49 o 
   1  24  11       12.84        7.16     19.30 o 
   2  24  11      226.41      249.00     27.21 o 
   3  24  11      621.14      608.10     39.41 o 
   4  24  11       45.23       18.73     56.35 o 
   5  24  11      333.44      241.32     48.94 o 
  -7  25  11       56.79       -0.27     35.04 o 
  -6  25  11      632.27      655.54     42.07 o 
  -5  25  11        6.16      -17.04     24.39 o 
  -4  25  11      581.99      522.26     34.35 o 
  -3  25  11      145.82      108.27     26.44 o 
  -2  25  11      288.98      275.41     32.49 o 
  -1  25  11      647.08      640.32     38.69 o 
   0  25  11       24.62       29.13     53.97 o 
   1  25  11      788.34      767.41     42.78 o 
   2  25  11      610.38      593.09     56.71 o 
   3  25  11       45.46       54.29     24.82 o 
   4  25  11      471.47      530.52     67.66 o 
   5  25  11      109.21       11.31     64.13 o 
  -6  26  11        2.12       -5.34     24.60 o 
  -5  26  11      111.55       77.60     40.54 o 
  -4  26  11       38.11       61.61     28.85 o 
  -3  26  11      188.92      166.05     78.44 o 
  -2  26  11       35.00        1.57     22.08 o 
  -1  26  11        4.80       -5.10     25.02 o 
   0  26  11      175.96      159.85     25.11 o 
   1  26  11      333.46      339.37     32.22 o 
   2  26  11       10.52       63.74     27.35 o 
   3  26  11      143.83       75.38     92.92 o 
   4  26  11        6.57       24.38     63.95 o 
   5  26  11      153.14      109.35     67.84 o 
  -6  27  11        5.89       26.09     28.62 o 
  -5  27  11        0.01      -38.71     25.80 o 
  -4  27  11      366.47      277.50     47.79 o 
  -3  27  11      158.00      181.81     32.54 o 
  -2  27  11        2.68        3.71     29.73 o 
  -1  27  11      125.72      124.40     35.07 o 
   0  27  11       34.03       14.34     23.11 o 
   1  27  11      371.34      336.99     34.61 o 
   2  27  11        5.17        5.93     25.34 o 
   3  27  11      104.18       93.96     36.34 o 
   4  27  11       44.31       28.27     62.01 o 
  -5  28  11      545.53      452.74     46.77 o 
  -4  28  11      203.77      235.77     56.80 o 
  -3  28  11      366.11      302.08     30.36 o 
  -2  28  11      378.27      357.15     33.10 o 
  -1  28  11       35.90        8.42     25.25 o 
   0  28  11      232.62      238.60     30.60 o 
   1  28  11      113.60       84.91     32.43 o 
   2  28  11      458.81      425.52     51.40 o 
   3  28  11      291.85      316.76    111.56 o 
   4  28  11       88.40       82.68     46.99 o 
  -5  29  11       34.61       16.04     30.10 o 
  -4  29  11       52.56       35.89     27.70 o 
  -3  29  11        0.89      -34.32     22.88 o 
  -2  29  11       73.55       52.44     28.97 o 
  -1  29  11      132.63      131.98     33.86 o 
   0  29  11       14.13       30.21     26.33 o 
   1  29  11      157.83      146.23     31.42 o 
   2  29  11      196.52      168.03     44.21 o 
   3  29  11       41.18       78.79     39.39 o 
  -4  30  11       21.42      -31.38     49.95 o 
  -3  30  11       65.54       79.74     22.13 o 
  -2  30  11      146.85      147.68     71.72 o 
  -1  30  11        1.18      -20.89     37.45 o 
   0  30  11        3.70        7.11     29.68 o 
   1  30  11       55.36       39.65     29.88 o 
   2  30  11       89.97       68.07     51.46 o 
  -3  31  11      299.60      304.08     30.36 o 
  -2  31  11       56.28       21.72     30.43 o 
  -1  31  11      180.10      203.80     30.05 o 
   0  31  11        4.04       18.44     42.66 o 
   1  31  11      655.76      581.47     64.19 o 
  -1  32  11        3.11      -47.81     41.71 o 
   0  32  11      176.29      162.45     49.74 o 
 -10   0  12      219.85      201.52     42.53 o 
  -9   0  12      138.69      111.71     77.20 o 
  -8   0  12      955.60      879.23     49.39 o 
  -7   0  12      943.91      979.50     44.53 o 
  -6   0  12       58.09       44.41     20.06 o 
  -5   0  12       22.90       18.84     37.98 o 
  -4   0  12     1942.46     1966.73     61.87 o 
  -3   0  12      903.39     1104.95     83.13 o 
  -2   0  12     3444.25     3746.77    152.79 o 
  -1   0  12     2319.79     2372.72     61.21 o 
   0   0  12    14613.07    14964.19    803.18 o 
   1   0  12      216.46      271.94     41.29 o 
   2   0  12     2524.78     2419.63     77.67 o 
   3   0  12     1695.54     1696.49     66.07 o 
   4   0  12     1574.57     1800.27     71.18 o 
   5   0  12     2746.38     3003.24    101.90 o 
   6   0  12      132.78       82.71     29.50 o 
   7   0  12      296.00      219.24     44.87 o 
   8   0  12       44.70       44.52     27.38 o 
 -10   1  12        4.10       50.96     30.88 o 
  -9   1  12       47.00      124.79     32.90 o 
  -8   1  12       36.59      -13.28     20.89 o 
  -7   1  12      202.40      187.05     17.50 o 
  -6   1  12      670.95      610.04     24.29 o 
  -5   1  12     1884.16     1850.99     54.12 o 
  -4   1  12      131.68      111.05     18.70 o 
  -3   1  12      235.50      240.55     16.29 o 
  -2   1  12      815.27      807.66     20.76 o 
  -1   1  12     2489.50     2535.76     42.82 o 
   0   1  12      106.11      136.64     13.28 o 
   1   1  12     4393.92     4536.97    101.10 o 
   2   1  12       94.95       92.38     16.72 o 
   3   1  12      241.91      275.92     21.29 o 
   4   1  12       10.02        1.94     16.70 o 
   5   1  12      285.09      344.88     25.28 o 
   6   1  12      597.02      612.79     50.79 o 
   7   1  12       53.17       61.39     20.75 o 
   8   1  12      136.40      140.81     27.31 o 
 -10   2  12      101.32      104.91     30.96 o 
  -9   2  12       97.76      100.01     29.76 o 
  -8   2  12      176.45      148.03     22.46 o 
  -7   2  12      126.09      131.47     14.88 o 
  -6   2  12       17.25       29.65     14.42 o 
  -5   2  12       38.51       49.35     14.63 o 
  -4   2  12       69.91       62.33     18.44 o 
  -3   2  12      495.41      566.50     35.41 o 
  -2   2  12     1109.29     1142.12     23.80 o 
  -1   2  12      960.69      985.61     21.94 o 
   0   2  12      526.24      521.08     15.31 o 
   1   2  12      431.83      435.07     16.50 o 
   2   2  12     1217.69     1196.48     42.67 o 
   3   2  12      613.85      643.12     25.73 o 
   4   2  12      188.78      184.85     21.10 o 
   5   2  12      162.14      188.57     18.60 o 
   6   2  12       15.98       34.67     22.71 o 
   7   2  12        0.25       -5.01     18.01 o 
   8   2  12        4.15       -6.19     22.03 o 
 -10   3  12       24.57       60.61     40.22 o 
  -9   3  12      214.53      185.46     38.18 o 
  -8   3  12      249.75      220.48     29.35 o 
  -7   3  12      588.56      550.95     25.10 o 
  -6   3  12     1221.80     1284.50     74.64 o 
  -5   3  12     1141.73     1191.55     38.14 o 
  -4   3  12     1403.82     1483.33     38.90 o 
  -3   3  12     1867.54     1869.74     46.58 o 
  -2   3  12      978.60      964.13     24.74 o 
  -1   3  12     5899.81     5926.06    122.26 o 
   0   3  12      162.00      174.91     12.33 o 
   1   3  12     4135.53     4315.49     80.77 o 
   2   3  12      225.45      260.61     23.21 o 
   3   3  12       71.57      111.60     22.46 o 
   4   3  12     1827.38     1828.56     49.32 o 
   5   3  12       28.15       22.04     19.38 o 
   6   3  12      798.56      828.48     70.40 o 
   7   3  12      213.94      189.38     29.48 o 
   8   3  12      346.18      346.61    105.11 o 
 -10   4  12       70.91       40.09     37.43 o 
  -9   4  12        0.33       39.06     26.85 o 
  -8   4  12       93.94       36.69     21.15 o 
  -7   4  12      787.61      771.49     40.61 o 
  -6   4  12       87.95       48.59     21.32 o 
  -5   4  12     1310.45     1236.60     42.97 o 
  -4   4  12     2517.09     2468.32    101.96 o 
  -3   4  12      239.39      274.08     15.38 o 
  -2   4  12     1288.21     1308.49     29.64 o 
  -1   4  12      130.90      152.24     12.69 o 
   0   4  12     4137.65     4263.52     64.62 o 
   1   4  12      390.13      430.79     15.89 o 
   2   4  12      287.03      399.28     25.93 o 
   3   4  12      791.07      838.18     32.79 o 
   4   4  12     2036.09     2083.78    104.99 o 
   5   4  12      680.40      680.84     48.65 o 
   6   4  12        2.73       45.65     21.79 o 
   7   4  12      865.16      726.34     38.34 o 
   8   4  12      321.09      212.41     32.29 o 
 -10   5  12        5.31      -34.26     29.23 o 
  -9   5  12        2.12      -39.57     48.68 o 
  -8   5  12       25.71       44.55     20.98 o 
  -7   5  12      161.66      166.55     41.92 o 
  -6   5  12       83.63       78.60     16.86 o 
  -5   5  12      168.47      199.73     21.68 o 
  -4   5  12      693.94      662.69     20.35 o 
  -3   5  12      141.90      132.96     12.37 o 
  -2   5  12       97.98      113.50     16.47 o 
  -1   5  12        2.70       15.83      9.88 o 
   0   5  12        2.24       10.60      9.23 o 
   1   5  12     1183.56     1114.80     26.29 o 
   2   5  12      320.04      285.41     35.45 o 
   3   5  12      543.86      581.27     65.51 o 
   4   5  12      711.75      743.76     32.90 o 
   5   5  12      207.15      292.04     23.88 o 
   6   5  12       22.37       48.05     52.17 o 
   7   5  12       10.29       62.48     28.83 o 
   8   5  12       45.05       63.13     37.66 o 
 -10   6  12      368.25      426.62     55.29 o 
  -9   6  12      198.28      221.50     41.84 o 
  -8   6  12       73.37      126.80     28.24 o 
  -7   6  12     1499.42     1506.63    103.27 o 
  -6   6  12     1230.06     1271.23     80.67 o 
  -5   6  12     1338.74     1320.23     37.36 o 
  -4   6  12      525.23      490.81     24.27 o 
  -3   6  12     2407.96     2436.88     48.06 o 
  -2   6  12     1764.22     1764.91     32.00 o 
  -1   6  12       15.57       29.80     18.31 o 
   0   6  12      858.17      831.01     22.32 o 
   1   6  12        0.35        5.43     10.77 o 
   2   6  12      198.96      216.42     28.23 o 
   3   6  12      531.06      536.46     47.79 o 
   4   6  12       82.62       49.16     20.61 o 
   5   6  12     2274.67     2385.70     88.45 o 
   6   6  12      178.85      138.44     22.05 o 
   7   6  12      923.06      915.14     55.89 o 
   8   6  12      179.52      205.26     52.29 o 
 -10   7  12      358.18      366.16     48.94 o 
  -9   7  12      372.31      350.14     41.01 o 
  -8   7  12     1295.46     1295.87     51.86 o 
  -7   7  12        0.27       -2.92     24.63 o 
  -6   7  12     2191.02     2277.93     73.44 o 
  -5   7  12       60.58      100.14     40.30 o 
  -4   7  12      572.44      586.42     37.78 o 
  -3   7  12     1085.96     1120.53     57.43 o 
  -2   7  12     2188.88     2173.51     45.09 o 
  -1   7  12     1374.24     1388.40     64.46 o 
   0   7  12      273.39      235.83     16.07 o 
   1   7  12     3604.03     3560.83     65.02 o 
   2   7  12      743.75      765.32     24.62 o 
   3   7  12       14.04      -15.25     22.81 o 
   4   7  12     1204.40     1306.17     59.34 o 
   5   7  12      391.04      393.93     37.98 o 
   6   7  12     1116.11     1104.03     49.17 o 
   7   7  12      166.29      148.90     36.26 o 
   8   7  12      647.94      537.81    103.44 o 
  -9   8  12      151.60      165.85     34.15 o 
  -8   8  12        0.77      -17.89     22.48 o 
  -7   8  12       45.91       11.33     23.08 o 
  -6   8  12      263.71      227.75     21.49 o 
  -5   8  12      113.76      151.96     20.32 o 
  -4   8  12      198.60      205.81     18.60 o 
  -3   8  12      129.14      109.28     15.07 o 
  -2   8  12       14.69       27.63     13.31 o 
  -1   8  12      502.01      519.19     18.00 o 
   0   8  12      323.48      328.71     16.35 o 
   1   8  12       46.53       47.47     16.98 o 
   2   8  12       95.59      107.60     15.62 o 
   3   8  12       82.43       84.65     22.52 o 
   4   8  12        3.68       33.00     21.63 o 
   5   8  12      196.98      205.27     64.04 o 
   6   8  12       83.72      116.61     31.27 o 
   7   8  12        0.20      -13.43     27.84 o 
   8   8  12       71.01       74.20     48.58 o 
  -9   9  12      378.46      249.78     34.51 o 
  -8   9  12      752.78      745.42     54.87 o 
  -7   9  12       64.51      110.84     23.01 o 
  -6   9  12      322.72      266.06     22.53 o 
  -5   9  12        0.05       -9.54     13.77 o 
  -4   9  12     1235.60     1288.64     37.41 o 
  -3   9  12      730.97      689.34     64.12 o 
  -2   9  12      611.56      587.43     22.08 o 
  -1   9  12      338.49      380.05     16.41 o 
   0   9  12       17.31        7.41     17.49 o 
   1   9  12      269.82      294.48     16.50 o 
   2   9  12       11.53       37.97     10.14 o 
   3   9  12      435.97      436.16     94.87 o 
   4   9  12      831.33      756.87     45.24 o 
   5   9  12      102.58      135.17     64.75 o 
   6   9  12      510.88      452.06     31.10 o 
   7   9  12       22.47       12.48     29.08 o 
   8   9  12      312.53      273.65     41.69 o 
  -9  10  12     1215.67     1309.26     88.21 o 
  -8  10  12       84.86       93.50     29.28 o 
  -7  10  12     1101.88     1202.05     90.84 o 
  -6  10  12        0.05      -18.80     13.59 o 
  -5  10  12      886.62      930.41     33.63 o 
  -4  10  12     1103.71     1099.94     35.75 o 
  -3  10  12     1286.01     1191.67     39.97 o 
  -2  10  12     1157.47     1300.82     96.51 o 
  -1  10  12       66.11       94.16     31.23 o 
   0  10  12      523.90      540.36     32.50 o 
   1  10  12       64.70       57.53     11.76 o 
   2  10  12     1749.01     1884.08     54.43 o 
   3  10  12     1597.09     1819.83     81.54 o 
   4  10  12      452.81      401.06     36.76 o 
   5  10  12     2586.68     2555.86     87.71 o 
   6  10  12      173.58      185.94     36.57 o 
   7  10  12      303.41      235.91     35.52 o 
   8  10  12      339.30      231.96     64.13 o 
  -9  11  12       81.85      122.42     38.57 o 
  -8  11  12      276.38      259.87     35.39 o 
  -7  11  12       48.24      112.48     26.64 o 
  -6  11  12      560.75      589.98     25.37 o 
  -5  11  12       87.75      120.33     17.23 o 
  -4  11  12     1025.67     1057.48     69.08 o 
  -3  11  12      559.75      590.75     30.08 o 
  -2  11  12        3.46       23.46     14.95 o 
  -1  11  12       72.70      114.15     16.57 o 
   0  11  12      135.83      100.77     13.62 o 
   1  11  12      432.76      446.97     34.06 o 
   2  11  12        5.37       12.07     11.17 o 
   3  11  12      673.67      660.17     22.53 o 
   4  11  12      942.98      850.52     58.39 o 
   5  11  12      228.21      288.06     64.22 o 
   6  11  12      783.30      781.19     63.60 o 
   7  11  12       28.53       39.10     54.68 o 
   8  11  12      131.78      160.23     67.84 o 
  -9  12  12       26.72       -5.20     39.31 o 
  -8  12  12        1.16       26.09     23.78 o 
  -7  12  12       55.21       30.16     18.04 o 
  -6  12  12       92.61       89.20     17.74 o 
  -5  12  12       51.06       46.61     20.07 o 
  -4  12  12        6.28       13.36     23.50 o 
  -3  12  12       92.60       85.01     18.51 o 
  -2  12  12      324.59      256.07     28.71 o 
  -1  12  12        0.09       -1.69     13.56 o 
   0  12  12      742.04      734.86     64.15 o 
   1  12  12       13.35       -6.62     17.38 o 
   2  12  12     1070.08     1095.00     33.67 o 
   3  12  12        1.15       -1.16     11.69 o 
   4  12  12      636.04      658.45     40.71 o 
   5  12  12      325.93      329.93     35.09 o 
   6  12  12        1.66       12.68     28.50 o 
   7  12  12        0.25      -33.47     31.59 o 
  -9  13  12      364.73      431.07     62.67 o 
  -8  13  12      477.34      457.69    154.49 o 
  -7  13  12       33.89       -5.21     23.80 o 
  -6  13  12      585.54      511.43     30.97 o 
  -5  13  12       41.09       24.82     19.16 o 
  -4  13  12     1477.17     1566.23     47.01 o 
  -3  13  12     1921.95     1983.55     60.11 o 
  -2  13  12      181.54      164.57     15.47 o 
  -1  13  12     2946.97     3107.03    196.62 o 
   0  13  12       81.50      105.13     14.41 o 
   1  13  12     2124.49     2130.00     84.10 o 
   2  13  12      575.46      540.90     26.81 o 
   3  13  12     2251.20     2124.25    113.23 o 
   4  13  12     1053.35     1028.52     53.04 o 
   5  13  12       14.72      -15.63     37.19 o 
   6  13  12      811.26      746.90     47.01 o 
   7  13  12        1.44        8.42     26.03 o 
  -9  14  12      233.38      192.18     50.03 o 
  -8  14  12       66.18       41.86     26.99 o 
  -7  14  12      347.08      418.09     79.14 o 
  -6  14  12      114.49       80.35     32.59 o 
  -5  14  12      435.27      369.96     23.51 o 
  -4  14  12      241.41      192.38     22.40 o 
  -3  14  12     3021.63     3064.88     87.41 o 
  -2  14  12     3705.38     3631.27     81.40 o 
  -1  14  12      431.75      407.65     22.71 o 
   0  14  12     1473.81     1483.77    122.24 o 
   1  14  12       26.89        4.14     12.44 o 
   2  14  12      310.75      297.94     28.97 o 
   3  14  12     1257.86     1297.55     65.25 o 
   4  14  12       20.56       15.86     20.97 o 
   5  14  12      535.19      545.96     36.04 o 
   6  14  12        1.47       -3.06     35.33 o 
   7  14  12       97.38       69.85     33.35 o 
  -9  15  12        0.29      -19.20     49.77 o 
  -8  15  12       97.08       35.09     36.80 o 
  -7  15  12       11.03       -7.47     29.41 o 
  -6  15  12      119.47       90.42     24.83 o 
  -5  15  12      361.29      352.22     41.25 o 
  -4  15  12       23.68       35.79     37.36 o 
  -3  15  12      388.20      436.62     73.58 o 
  -2  15  12      127.92       90.41     11.64 o 
  -1  15  12      143.32      141.78     16.26 o 
   0  15  12        0.18      -21.03     14.02 o 
   1  15  12       50.36       74.53     15.19 o 
   2  15  12        4.76       10.09     25.53 o 
   3  15  12      496.14      500.95     29.28 o 
   4  15  12      144.72      231.91     76.58 o 
   5  15  12      225.41      282.54     32.33 o 
   6  15  12       52.94       61.85     23.73 o 
   7  15  12        1.13        1.18     38.63 o 
  -8  16  12      189.72      163.31     34.70 o 
  -7  16  12      269.28      307.72     35.13 o 
  -6  16  12       54.34       61.83     41.51 o 
  -5  16  12     1096.11     1122.35     48.09 o 
  -4  16  12        0.72       -4.35     21.89 o 
  -3  16  12      279.96      326.58     29.15 o 
  -2  16  12     3073.82     3064.82     89.68 o 
  -1  16  12       29.99       12.75     16.14 o 
   0  16  12     2047.62     2177.65     64.21 o 
   1  16  12      960.92      865.54     87.20 o 
   2  16  12     1815.85     1778.27     53.44 o 
   3  16  12      165.49      234.27     56.27 o 
   4  16  12      289.63      282.38     61.30 o 
   5  16  12      343.10      348.21     43.19 o 
   6  16  12       74.13      122.18     38.02 o 
   7  16  12      110.24       71.41     69.60 o 
  -8  17  12      376.79      347.12     41.25 o 
  -7  17  12        8.97       37.74     27.02 o 
  -6  17  12      201.51      183.98     24.14 o 
  -5  17  12       35.97       22.66     22.61 o 
  -4  17  12      669.25      586.57     59.18 o 
  -3  17  12     1836.21     1950.85     65.59 o 
  -2  17  12      573.13      471.48     32.95 o 
  -1  17  12     2985.48     3162.36     87.54 o 
   0  17  12       52.57       75.29     24.35 o 
   1  17  12     1602.67     1831.68     56.92 o 
   2  17  12      266.78      263.78     20.60 o 
   3  17  12      846.43      830.91     36.75 o 
   4  17  12     1363.85     1371.43     75.09 o 
   5  17  12       16.74        7.90     32.12 o 
   6  17  12      128.64      105.15     35.66 o 
   7  17  12        3.53      -59.63     49.82 o 
  -8  18  12       30.35       26.07     26.89 o 
  -7  18  12       34.42       89.76     37.52 o 
  -6  18  12        0.03        0.40     22.97 o 
  -5  18  12      131.06       97.75     27.26 o 
  -4  18  12      556.21      585.06     38.61 o 
  -3  18  12        8.51       29.86     38.25 o 
  -2  18  12     1298.77     1440.57     53.89 o 
  -1  18  12       42.29       64.38     22.25 o 
   0  18  12       41.41       44.08     19.70 o 
   1  18  12      956.04      925.15     42.42 o 
   2  18  12       89.76      123.37     37.36 o 
   3  18  12      196.32      189.97     29.80 o 
   4  18  12       42.71        0.88     23.68 o 
   5  18  12      107.73      117.17     51.50 o 
   6  18  12        1.79      -22.03     27.90 o 
  -8  19  12       28.30       60.61     30.39 o 
  -7  19  12      188.12      206.17     39.93 o 
  -6  19  12      964.99     1013.94     61.16 o 
  -5  19  12       18.71      -20.33     20.47 o 
  -4  19  12      242.72      268.35     25.93 o 
  -3  19  12       17.23        4.40     48.40 o 
  -2  19  12      933.36     1030.36     43.47 o 
  -1  19  12      583.02      572.63     93.10 o 
   0  19  12       14.88        1.31     38.16 o 
   1  19  12      673.97      817.13     40.72 o 
   2  19  12      812.48      811.09     63.51 o 
   3  19  12      129.65       98.32     31.98 o 
   4  19  12      109.03      104.63     29.77 o 
   5  19  12        2.41       -7.34     33.00 o 
   6  19  12      240.40      224.85     68.46 o 
  -8  20  12      130.73      176.42     53.44 o 
  -7  20  12      676.28      674.80    100.17 o 
  -6  20  12       28.63      147.71     67.66 o 
  -5  20  12      659.53      631.64     62.01 o 
  -4  20  12      964.86      904.28     39.88 o 
  -3  20  12      666.37      674.68     46.02 o 
  -2  20  12      921.97     1040.79     46.27 o 
  -1  20  12       73.22      102.85     43.55 o 
   0  20  12     2075.11     2094.48     68.15 o 
   1  20  12       21.29       27.73     30.12 o 
   2  20  12     1259.66     1305.79    100.80 o 
   3  20  12      299.93      277.72     49.64 o 
   4  20  12      163.16      141.08     41.96 o 
   5  20  12      844.01      851.71     62.59 o 
   6  20  12       31.30       -8.28     33.40 o 
  -7  21  12        3.72       55.22     31.47 o 
  -6  21  12        0.27       14.67     32.23 o 
  -5  21  12      406.28      363.22     32.18 o 
  -4  21  12       19.40       29.96     27.84 o 
  -3  21  12      290.65      354.73     28.27 o 
  -2  21  12        4.79      -23.58     22.25 o 
  -1  21  12      680.90      741.72     39.20 o 
   0  21  12       10.04      -29.10     35.68 o 
   1  21  12     1457.91     1446.50     55.91 o 
   2  21  12       13.35       34.33     22.65 o 
   3  21  12      152.87      177.02     42.66 o 
   4  21  12      170.33      178.11     43.01 o 
   5  21  12      113.36       89.37     34.71 o 
   6  21  12      129.03      100.18     37.20 o 
  -7  22  12      268.24      310.83     46.87 o 
  -6  22  12       56.68       73.01     31.08 o 
  -5  22  12      531.15      498.29     32.10 o 
  -4  22  12       20.63       19.92     24.79 o 
  -3  22  12      311.08      294.46     89.48 o 
  -2  22  12       78.26      125.60     35.42 o 
  -1  22  12       82.17       95.57     29.28 o 
   0  22  12      139.84      138.19     23.38 o 
   1  22  12       22.34       10.42     19.65 o 
   2  22  12        6.04       28.54     22.10 o 
   3  22  12      201.13       75.08     46.99 o 
   4  22  12        1.27      -22.99     38.40 o 
   5  22  12       25.00       53.73     42.22 o 
  -7  23  12      126.58      178.23     44.59 o 
  -6  23  12      736.62      689.49     60.33 o 
  -5  23  12       77.89       95.23     25.09 o 
  -4  23  12      478.69      444.82     58.48 o 
  -3  23  12       89.88       58.04     34.80 o 
  -2  23  12      156.19       94.26     27.79 o 
  -1  23  12      445.78      424.55     28.29 o 
   0  23  12       20.90       28.02     69.16 o 
   1  23  12     1426.74     1525.54    117.41 o 
   2  23  12      513.45      544.15     60.51 o 
   3  23  12       14.30       13.07     41.34 o 
   4  23  12      252.96      296.35     45.47 o 
   5  23  12       24.06       51.85     37.48 o 
  -6  24  12        4.09       41.57     39.48 o 
  -5  24  12      291.13      313.85     64.04 o 
  -4  24  12      250.22      262.99     49.82 o 
  -3  24  12       53.80       39.45     37.19 o 
  -2  24  12      258.63      174.81     38.95 o 
  -1  24  12       19.45      -21.87     21.18 o 
   0  24  12      284.32      352.22     32.47 o 
   1  24  12      328.69      354.18     55.74 o 
   2  24  12      319.77      263.69     32.14 o 
   3  24  12       77.48      -39.39     60.06 o 
   4  24  12        2.80       -1.94     46.99 o 
   5  24  12      280.98      254.53     37.48 o 
  -6  25  12       14.41       -2.24     35.91 o 
  -5  25  12       61.75       -0.35     61.39 o 
  -4  25  12        7.32      -17.17     50.08 o 
  -3  25  12        1.59       45.42     26.53 o 
  -2  25  12        4.42      -35.29     31.97 o 
  -1  25  12        0.01      -11.05     22.10 o 
   0  25  12        0.02       57.96     27.11 o 
   1  25  12       36.25       85.28     28.55 o 
   2  25  12        0.27       20.18     24.11 o 
   3  25  12       38.48      -35.68     67.48 o 
   4  25  12        1.89       52.64     62.01 o 
  -5  26  12      706.36      615.85     49.41 o 
  -4  26  12      133.01       79.00     21.90 o 
  -3  26  12      151.53      147.03     35.51 o 
  -2  26  12      200.09      247.74     38.34 o 
  -1  26  12       18.29      -28.55     23.11 o 
   0  26  12      393.96      370.10     65.90 o 
   1  26  12       68.77       87.68     28.54 o 
   2  26  12       71.66       36.75     41.78 o 
   3  26  12      181.17      123.84     41.34 o 
   4  26  12       45.75        9.36     56.35 o 
  -5  27  12       57.76       65.66     49.82 o 
  -4  27  12      559.36      508.75     63.07 o 
  -3  27  12       77.46       47.40     24.19 o 
  -2  27  12      173.72      142.67     22.96 o 
  -1  27  12      236.42      229.07     38.29 o 
   0  27  12        1.28       24.26     47.52 o 
   1  27  12      331.39      260.73     42.22 o
[truncated: 80,152 more chars]
